# Supplementary material for: Antibiotic resistome in the glacier forelands of polar regions
Source: Appl Environ Microbiol. 2025 May 16;91(6):e00762-25. doi: 10.1128/aem.00762-25 (PMC12175520; doi:10.1128/aem.00762-25)
Supplement: Tables S1 to S16 — Details of environmental resistome and mobilome. [file aem.00762-25-s0002.xlsx]

## Sheet: Table - S1
Table S1. Metadata of sampled locations from different glacier foreland ecosystems along with generated sequence data informations
Sample ID	Glacier Foreland	Location	Sampling date	Sample type	Latitude	Longitude	Reference	Total number of sequence pairs analyzed	No. of high-quality sequences	% of high quality sequences	NCBI BioProject Accession	NCBI Run Accession
ML1	Midtre Lovénbreen	Svalbard	2019	Soil	79.9480555 N	12.2533333 E	Venkatachalam et al. 2021	114907581	106486075	92.67	PRJNA658121	SAMN15858637
ML2	Midtre Lovénbreen	Svalbard	2019	Soil	79.9872222 N	12.1580555 E	Venkatachalam et al. 2021	118843624	110416799	92.91	PRJNA658121	SAMN15858641
ML3	Midtre Lovénbreen	Svalbard	2019	Soil	79.1097222 N	12.095 E	Venkatachalam et al. 2021	92427237	81926140	88.64	PRJNA658121	SAMN15858644
SV1	Midtre Lovénbreen	Svalbard	2013	cryoconite	79.100555 N	12.156111 E	Varliero et al. 2021	11128545	10603644	95.28	PRJEB41174	SAMEA7573940
SV2	Midtre Lovénbreen	Svalbard	2013	basal ice	79.112223 N	12.175555 E	Varliero et al. 2021	14195438	13275668	93.52	PRJEB41174	SAMEA7573941
SV3	Midtre Lovénbreen	Svalbard	2013	Soil	79.112222 N	12.258333 E	Varliero et al. 2021	8759458	8339608	95.21	PRJEB41174	SAMEA7573942
SV4	Midtre Lovénbreen	Svalbard	2013	Soil	79.118333 N	12.093611 E	Varliero et al. 2021	22569172	21326539	94.32	PRJEB41174	SAMEA7573943
SV5	Midtre Lovénbreen	Svalbard	2013	Soil	79.104444 N	12.278888 E	Varliero et al. 2021	34056310	32359537	94.9633	PRJEB41174	SAMEA7573944
SV6	Midtre Lovénbreen	Svalbard	2013	Soil	79.140833 N	12.092222 E	Varliero et al. 2021	32799237	31005765	94.5433	PRJEB41174	SAMEA7573945
SV7	Midtre Lovénbreen	Svalbard	2013	Soil	78.907777 N	12.164444 E	Varliero et al. 2021	76727798	72753726	94.96	PRJEB41174	SAMEA7573946
SV8	Midtre Lovénbreen	Svalbard	2013	Soil	78.900555 N	12.076111 E	Varliero et al. 2021	16410162	15176232	92.1133	PRJEB41174	SAMEA7573947
SV9	Midtre Lovénbreen	Svalbard	2013	Soil	78.978888 N	12.332222 E	Varliero et al. 2021	64964414	61345318	94.4533	PRJEB41174	SAMEA7573948
SV10	Midtre Lovénbreen	Svalbard	2013	Soil	79.768333 N	12.143611 E	Varliero et al. 2021	36323442	34507234	94.8967	PRJEB41174	SAMEA7573949
G1	Russell Glacier	Greenland	2014	cryoconite	67.15650902 N	50.06398397 E	Varliero et al. 2021	90765206	90451680	99.6533	PRJEB41174	SAMEA7573916
G2	Russell Glacier	Greenland	2014	Soil	67.16295303 N	50.01826898 E	Varliero et al. 2021	87882319	87592116	99.67	PRJEB41174	SAMEA7573917
G3	Russell Glacier	Greenland	2014	Soil	67.15211598 N	50.04869697 E	Varliero et al. 2021	106108059	105767060	99.6767	PRJEB41174	SAMEA7573919
G4	Russell Glacier	Greenland	2014	Soil	67.15685402 N	50.08261903 E	Varliero et al. 2021	133635203	133197262	99.6733	PRJEB41174	SAMEA7573920
G5	Russell Glacier	Greenland	2014	Soil	67.15642001 N	50.08365101 E	Varliero et al. 2021	101740405	101401109	99.6667	PRJEB41174	SAMEA7573921
G6	Russell Glacier	Greenland	2014	Soil	67.15559204 N	50.08486102 E	Varliero et al. 2021	114215561	113842172	99.6767	PRJEB41174	SAMEA7573922
G7	Russell Glacier	Greenland	2014	Soil	67.08225802 N	50.32251497 E	Varliero et al. 2021	98108696	97777946	99.6667	PRJEB41174	SAMEA7573923
G8	Russell Glacier	Greenland	2014	Soil	67.05702002 N	50.45979604 E	Varliero et al. 2021	75152386	74900557	99.665	PRJEB41174	SAMEA7573924
SW1	Storglaciären	Sweden	2013	cryoconite	67.904568 N	18.607115 E	Varliero et al. 2021	29526608	29156096	98.75	PRJEB41174	SAMEA7573963
SW2	Storglaciären	Sweden	2013	Soil	67.904687 N	18.610965 E	Varliero et al. 2021	37111089	36730482	98.97	PRJEB41174	SAMEA7573964
SW3	Storglaciären	Sweden	2013	Soil	67.899243 N	18.344347 E	Varliero et al. 2021	157577664	155833859	98.9	PRJEB41174	SAMEA7573965
SW4	Storglaciären	Sweden	2013	Soil	67.900853 N	18.44175 E	Varliero et al. 2021	147725624	146224396	98.98	PRJEB41174	SAMEA7573966
SW5	Storglaciären	Sweden	2013	Soil	67.900879 N	18.43474 E	Varliero et al. 2021	61503333	60851092	98.94	PRJEB41174	SAMEA7573967
SW6	Storglaciären	Sweden	2013	Soil	67.865505 N	16.714941 E	Varliero et al. 2021	206514127	204284890	98.92	PRJEB41174	SAMEA7573968
MS4-1	Mount Seuss 4	Antarctica	2015-01-14	Sandy Soil	77.0138 S	161.428 E	Van Goetham et al., 2018	120444	74010	61.4476	PRJNA630822	SRR12095379
MS5-1	Mount Seuss 5	Antarctica	2015-01-14	Sandy Soil	77.0157 S	161.405 E	Van Goetham et al., 2018	66205	42520	64.2248	PRJNA630822	SRR12095378
MS6-5	Mount Seuss 6	Antarctica	2015-01-16	Sandy Soil	77.011 S	161.426 E	Van Goetham et al., 2018	30940	21264	68.7266	PRJNA630822	SRR12095371
MS7-5	Mount Seuss 7	Antarctica	2015-01-17	Sandy Soil	77.0148 S	161.456 E	Van Goetham et al., 2018	30137	18299	60.7194	PRJNA630822	SRR12095370
MG3-2	Mackay Glacier 1	Antarctica	2015-01-11	Sandy Soil	76.4701 S	161.27 E	Van Goetham et al., 2018	53678	30549	56.9116	PRJNA630822	SRR12095369
MG6-4	Mackay Glacier 2	Antarctica	2015-01-11	Sandy Soil	76.4936 S	162.064 E	Van Goetham et al., 2018	45605	32106	70.4002	PRJNA630822	SRR12095368
MGM-3	Mount Murray	Antarctica	2015-01-19	Sandy Soil	76.0965 S	162.01 E	Van Goetham et al., 2018	116750	72484	62.0848	PRJNA630822	SRR12095367
MtG22-5	Mount Gran 1	Antarctica	2015-01-22	Sandy Soil	76.5803 S	161.097 E	Van Goetham et al., 2018	37388	23220	62.1055	PRJNA630822	SRR12095366
MtG-4	Mount Gran 2	Antarctica	2015-01-17	Sandy Soil	76.5713 S	161.243 E	Van Goetham et al., 2018	42465	29355	69.1275	PRJNA630822	SRR12095365
TG1-5	Towle Glacier 1	Antarctica	2015-01-19	Sandy Soil	76.3928 S	161.056 E	Van Goetham et al., 2018	56019	36646	65.4171	PRJNA630822	SRR12095364
TG5-1	Towle Glacier 2	Antarctica	2015-01-19	Sandy Soil	76.4373 S	161.007 E	Van Goetham et al., 2018	160012	102382	63.984	PRJNA630822	SRR12095377
CN-4	Cliff Nunatak	Antarctica	2015-01-19	Sandy Soil	76.0663 S	162.008 E	Van Goetham et al., 2018	103083	67865	65.8353	PRJNA630822	SRR12095376
BG12-2	Benson Glacier	Antarctica	2015-01-19	Sandy Soil	76.52 S	161.45 E	Van Goetham et al., 2018	30661	19431	63.3737	PRJNA630822	SRR12095375
SP-2	Spaulding Pond	Antarctica	2015-01-22	Sandy Soil	77.650 S	163.116 E	Van Goetham et al., 2018	21977	13248	60.2812	PRJNA630822	SRR12095374
FI-1	Flatiron	Antarctica	2015-01-11	Sandy Soil	77.0038 S	162.238 E	Van Goetham et al., 2018	52356	34509	65.9122	PRJNA630822	SRR12095373
PT-2	Pegtop Mountain	Antarctica	2015-01-22	Sandy Soil	77.0276 S	161.216 E	Van Goetham et al., 2018	63238	40087	63.3907	PRJNA630822	SRR12095372
	NA- Not Applicable

## Sheet: Table S2
Table S2. Metagenome assembly of each individual samples
Gemone Assembly details
Assembly	G1	G2	G3	G4	G5	G6	G7	G8	ML1	ML2	ML3	SV1	SV2	SV3	SV4	SV5	SV6	SV7	SV8	SV9	SV10	SW1	SW2	SW3	SW4	SW5	SW6	BG12-2	CN-4	FI-1	MG3-2	MG6-4	MGM-3	MS4-1	MS5-1	MS6-5	MS7-5	MtG-4	MtG22-5	PT-2	SP-2	TG1-5	TG5-1
# contigs (>= 1000 bp)	218954	246226	392144	138279	194830	283948	120594	108425	400255	317123	391084	29041	30579	16613	27212	30141	17357	47207	4977	35269	6444	136131	205499	771129	527736	202635	810035	126908	108525	110591	95762	104113	115410	118215	103249	98751	129549	118821	115850	100372	101376	93160	105147
# contigs (>= 5000 bp)	32073	15640	19350	5369	5994	12129	4558	2967	15891	8395	13871	2150	2998	928	1820	687	675	1192	175	1819	14	16023	12863	48509	23100	7881	39247	4747	8380	5828	5140	4521	4424	5776	4083	5994	7667	4612	3780	3907	4133	3688	3750
# contigs (>= 10000 bp)	11739	4892	4216	1628	1278	3098	1221	454	4586	1958	3000	608	999	148	496	75	116	260	103	509	0	6312	3125	12920	6441	2132	10390	1274	3082	1403	1945	1181	1035	1479	1104	2037	2032	1192	649	809	697	839	695
# contigs (>= 25000 bp)	2359	939	386	380	123	416	166	39	978	238	488	73	179	5	91	2	3	51	71	143	0	1415	454	1930	1501	311	1734	291	740	301	619	267	227	222	197	553	257	247	30	109	31	148	61
# contigs (>= 50000 bp)	550	239	64	174	30	82	24	5	295	37	113	12	37	0	18	0	0	9	33	60	0	308	78	402	445	55	394	109	235	81	250	100	45	43	45	156	39	65	1	32	2	41	18
Total length (>= 0 bp)	1322810345	2581868647	3311019677	3848234561	2923410910	3708023911	2753580537	2278009745	5621984476	5605103988	4733754007	214221852	194651184	147746097	297498276	419671266	322567451	844816449	115882963	661461810	296439030	842016377	1680842978	6748034422	7019637794	2858748343	9931174593	738340102	719677328	592453664	633984400	651455633	783964407	678434623	707326481	614901935	697824190	728573634	650634907	586367073	574661787	574405860	621453317
Total length (>= 1000 bp)	754694789	579387056	825005603	280962118	365241612	572416576	233869318	195920359	809965080	565147285	758451668	68108722	84265850	34407670	63152801	52999629	33199534	85702212	13590975	83548319	9610396	427173849	466018258	1759465923	1102718233	402783293	1707955613	261950598	283301206	242846644	233477001	220558659	232015581	248304175	206668819	239134382	286889289	242923190	219855128	198979090	201113498	186811353	204044910
Total length (>= 5000 bp)	382937229	177987694	169774703	68709043	53539909	115517481	44171291	23581347	182209066	76373996	128708785	20907239	32960976	7269402	18484857	5007200	5374154	11220599	5569869	26390687	79585	199838464	120266441	477725769	256230731	78942637	390793686	54086196	109565361	58994629	82560652	51459928	43725014	55671113	41234998	77200956	73499750	47977118	30217624	35211067	32625799	35585854	31329503
Total length (>= 10000 bp)	243417311	105313895	68998071	43430214	22358234	55409448	21635140	7062583	106532771	33445826	56588413	10419841	19289969	2061841	9606124	1008892	1631249	5012110	5113733	17710925	0	133473830	55586604	238680265	144994478	40569011	198107513	31216037	73381231	29357339	60956407	29267343	21503766	26777037	21276815	50594913	35580992	25497014	9515919	14799374	10002341	16729540	11209889
Total length (>= 25000 bp)	105255143	47675448	15137728	25465019	6155666	17447477	6303860	1394959	54365448	9226554	21131264	2754162	7395870	137683	3907640	82594	88602	1971193	4584120	12509096	0	60112976	18016209	81415711	73484446	14440863	74002872	16927027	38805681	13582031	41286046	16020224	9703768	8984629	8361863	28676417	10293759	11684453	940095	5091599	1084544	6810488	2489684
Total length (>= 50000 bp)	44529859	24189866	4690583	18708972	3134946	6303663	1678763	299450	31264078	2526199	8556029	791811	2708668	0	1361035	0	0	554470	3171072	9639967	0	22756276	5457706	30987569	37742735	6134262	29196616	10705123	21462616	6097177	28166629	10401228	3454110	2935209	3276240	15066015	2914263	5516786	50403	2489390	121906	3229352	1066802
# contigs	444550	755147	1110170	680278	717915	1014218	504009	470621	1819138	1594240	1611301	81666	65122	51035	83079	107198	60042	177216	16866	123077	36602	302145	577441	2275846	1904926	730076	2833402	411006	370930	332442	337494	364540	434083	380012	386625	321545	385505	403250	380282	336630	326954	324752	357091
Largest contig	372414	521225	200055	652259	212758	211601	135215	73906	1756054	112964	168304	115015	146254	32118	127046	43997	36564	78776	267797	880831	7967	260381	214802	427721	412119	526320	205441	405646	450189	171077	745187	472315	241235	162792	184757	596896	244972	340519	50403	165220	70253	189050	75553
Total length	913031863	926794688	1318830072	638739413	717268233	1065559064	488872037	436576196	1745789427	1404115608	1567069117	104579731	108561848	58009820	101310028	105446115	62108880	173599531	21622567	143204825	29452689	543462870	720897274	2789839875	2031921622	758602691	3074975747	453719568	459387308	393283657	396449314	395755806	445082269	425222432	396087838	388815791	460999793	434048173	398813915	358555627	353584187	342952634	374174983
GC (%)	58	64.14	65.93	61.84	63.12	62.28	62.86	63.22	62.41	65.14	62.07	55.72	55.36	52.35	59.58	61.37	62.62	62.66	57.74	63.05	63.42	57.25	61.96	60.87	62.6	63.96	60.71	56.34	56.99	63.25	57.53	58.09	58.4	63.02	60.74	61.22	64.47	60.94	65.74	58.95	65.75	61.74	62.33
N50	3589	1357	1316	895	1017	1077	960	913	931	846	968	1443	2247	1220	1348	1004	1071	988	1399	1214	777	2732	1428	1372	1092	1061	1125	1179	1376	1311	1235	1131	1044	1199	1044	1341	1328	1135	1105	1117	1153	1096	1093
N90	756	592	597	544	559	566	550	546	547	541	551	613	700	590	595	568	570	564	585	581	536	703	601	596	567	564	570	573	579	585	575	568	559	575	559	579	588	568	570	570	572	567	568
L50	49539	145741	246859	178973	188276	245716	131385	131875	465539	466619	416586	15714	9694	11703	16347	29865	15282	48312	2614	24378	12314	36000	116225	456903	444604	179824	649020	94486	62326	69985	63867	82753	106133	85501	94806	59796	80247	94456	96373	81699	78678	78497	88914
L90	296286	584221	868214	557507	581897	813383	410513	386905	1484863	1323780	1312196	62775	46655	40343	64455	87375	48376	144453	12854	96440	30905	210418	445544	1763558	1522106	586752	2255616	325990	285273	259479	263384	290121	349770	300490	311566	249045	300253	321563	305399	269279	260685	260187	286725
# N's per 100 kbp	0	0	0	0	0	0	0	0	0	0	0	0	0	0	0	0	0	0	0	0	0	0	0	0	0	0	0	10.59	12.26	9.21	32.53	19.17	23.45	12.93	12.59	15.96	28.82	15.44	11.06	23.34	12.26	18.19	18.36
Program	MetaSpades 3.14.0	MetaSpades 3.14.1	MetaSpades 3.14.2	MetaSpades 3.14.3	MetaSpades 3.14.4	MetaSpades 3.14.5	MetaSpades 3.14.6	MetaSpades 3.14.7	MetaSpades 3.14.8	MetaSpades 3.14.9	MetaSpades 3.14.10	MetaSpades 3.14.11	MetaSpades 3.14.12	MetaSpades 3.14.13	MetaSpades 3.14.14	MetaSpades 3.14.15	MetaSpades 3.14.16	MetaSpades 3.14.17	MetaSpades 3.14.18	MetaSpades 3.14.19	MetaSpades 3.14.20	MetaSpades 3.14.21	MetaSpades 3.14.22	MetaSpades 3.14.23	MetaSpades 3.14.24	MetaSpades 3.14.25	MetaSpades 3.14.26	MetaSpades 3.14.0	MetaSpades 3.14.0	MetaSpades 3.14.0	MetaSpades 3.14.0	MetaSpades 3.14.0	MetaSpades 3.14.0	MetaSpades 3.14.0	MetaSpades 3.14.0	MetaSpades 3.14.0	MetaSpades 3.14.0	MetaSpades 3.14.0	MetaSpades 3.14.0	MetaSpades 3.14.0	MetaSpades 3.14.0	MetaSpades 3.14.0	MetaSpades 3.14.0
			4977
			6444
			16613
			17357
			27212
			29041
			30141
			30579
			35269
			47207
			93160
			95762
			98751
			100372
			101376
			103249
			104113
			105147
			108425
			108525
			110591
			115410
			115850
			118215
			118821
			120594
			126908
			129549
			136131
			138279
			194830
			202635
			205499
			218954
			246226
			283948
			317123
			391084
			392144
			400255
			527736
			771129
			810035
			173388

## Sheet: Table S3
Table S3 : ARG number and percentage abundance in the glacier forelands
ARG_Type	ARG_num	Abundance	tpm	Num_percent	Abun_percent
Aminoglycoside	26.3333	0.0475413	2.3426e+06	0.732703	3.54786
Bacitracin	377	0.430308	9.09307e+06	10.4897	32.1125
Beta_lactam	111	0.0767793	2.11463e+06	3.08848	5.7298
Chloramphenicol	3	0.00297339	130465	0.0834725	0.221894
Fosfomycin	3	0.00888621	599238	0.0834725	0.66315
MLS	22	0.00769193	188212	0.612131	0.574025
Multidrug	1512	0.257445	8.5939e+06	42.0701	19.2123
Mupirocin	76	0.014621	444217	2.11464	1.09112
Novobiocin	420	0.116019	5.68287e+06	11.6861	8.65812
Pleuromutilin_tiamulin	3	0.00135527	62013.9	0.0834725	0.101139
Polymyxin	133.5	0.0539358	1.39284e+06	3.71452	4.02506
Quinolone	32	0.00908304	200389	0.890373	0.677839
Rifamycin	573	0.159202	7.18276e+06	15.9432	11.8808
Tetracenomycin_C	10	0.00751858	248727	0.278242	0.561088
Tetracycline	223	0.0861422	3.13963e+06	6.20479	6.42853
Trimethoprim	15	0.0363342	891353	0.417362	2.7115
Vancomycin	55	0.0324552	693107	1.53033	2.42203

## Sheet: Table S4
Table S4a : Abundance of ARG type in the individual samples
type	G1	G2	G3	G4	G5	G6	G7	G8	ML1	ML2	ML3	MS4-1	MS5-1	MS6-5	MS7-5	SV1	SV2	SV3	SV4	SV5	SV6	SV7	SV8	SV9	SV10	SW1	SW2	SW3	SW4	SW5	SW6	Total_Arctic	TG1-5	TG5-1	BG12-2	CN-4	FI-1	MG3-2	MG6-4	MGM-3	MtG-4	MtG22-5	PT-2	SP-2	Total_Antarctic
Aminoglycoside	0	0	0.00093982	0.000504704	4.21056e-05	0	0.00172771	0	0.001715	0.00108501	0.000487315	0.00291569	0	0	0.00309091	0	0	0	0	0.00285245	0	0	0	0.00202917	0	0	0	0.000390825	0.000894285	0	0	0.018675	0	0.0104053	0.0147728	0	0	0	0	0	0	0	0	0.00368815	0.0288663
Bacitracin	0.00362376	0.00296957	0.0100277	0.00391276	0.00148925	0.000484331	0.00134096	0.00238272	0.0139191	0.00685459	0.00306254	0.00531113	0.00291751	0	0	0.00576714	0	0.100257	0.0618742	0.0272637	0.00644425	0.0136891	0.0158546	0.00613906	0	0.025229	0.0517474	0.00765132	0.0132902	0.00852328	0.00556871	0.407595	0	0	0	0.00469476	0	0	0	0.0109352	0.00708338	0	0	0	0.0227134
Beta_lactam	0	0	0.000360868	0.00267598	0.00336279	0.000580499	0.0081627	0.00616026	0.00301671	0.00200246	0.00279535	0	0	0.00379723	0	0	0	0	0.00315913	0.00156655	0.0064614	0.00418843	0	0	0.00350264	0.00753416	0.00136664	0.000963842	0.00313543	0	0.00282611	0.0676192	0	0	0	0	0	0	0.00916013	0	0	0	0	0	0.00916013
Chloramphenicol	0	0	0	0	0	0	0	0	0.000188825	0.000194243	0	0.00259032	0	0	0	0	0	0	0	0	0	0	0	0	0	0	0	0	0	0	0	0.00297339	0	0	0	0	0	0	0	0	0	0	0	0	0
Fosfomycin	0	0	0	0	0	0	0	0	0.000188831	0.000501856	0	0	0	0	0	0	0	0	0	0	0	0	0	0	0	0	0	0	0	0	0	0.000690687	0	0	0	0	0.00819552	0	0	0	0	0	0	0	0.00819552
MLS	0	5.77346e-05	0.000406739	0.000323131	6.98701e-05	0	5.5451e-05	0.000494193	0.000471531	0.000447971	0.000222741	0	0	0	0	0	0	0	0	0.00309943	0	0	0	0	0	0	0.00128441	7.67e-05	0.00044508	0	0.00023695	0.00769193	0	0	0	0	0	0	0	0	0	0	0	0	0
Multidrug	0.00523074	0.0022738	0.00633944	0.010441	0.0114827	0.0153149	0.0150229	0.0183266	0.0140417	0.0132405	0.00571615	0.00124665	0.00254306	0.00423281	0.00023982	0.00523836	0.00276269	0.00707155	0.0101598	0.00511142	0.00185934	0.00481131	0.0101478	0.00697955	0.00559329	0.00705653	0.00756434	0.00807111	0.00857703	0.00941475	0.0102114	0.236323	0.00102101	0.00140361	0.00611539	0.00138634	0.00146623	0.000394835	0.0024538	0.00542735	0.00113518	0	0	0.000318557	0.0211223
Mupirocin	0	0.000141593	0.000592644	0.00026338	0	0	0.000327252	0.000269492	0.000320503	0.000523545	0.000124775	0	0	0	0	0.00125755	0	0.00598185	0.000861669	0	0.000977913	0.000581636	0	0	0	0	0.00107394	0.000335518	0.000451271	0.000536444	0	0.014621	0	0	0	0	0	0	0	0	0	0	0	0	0
Novobiocin	0	0.00473885	0.00850844	0.00597414	0.00426292	0.00269802	0.00708842	0.0063169	0.00299419	0.00317551	0.00290569	0.00500116	0.00242974	0.00206707	0.0027944	0	0	0	0	0.000384203	0.00149964	0.00389365	0	0.00562168	0.00420483	0	0.00218154	0.00261227	0.00393601	0.00550056	0.00271599	0.0935058	0	0	0	0	0.00211784	0.00371811	0	0.00182723	0.00466301	0.00157534	0.00426062	0.00435081	0.022513
Pleuromutilin_tiamulin	0	0	6.17918e-05	0	0	0	0	0	0	0	0	0	0	0	0	0	0	0	0	0	0.00122629	0	0	0	0	0	0	0	0	0	6.71818e-05	0.00135527	0	0	0	0	0	0	0	0	0	0	0	0	0
Polymyxin	0	0.000972465	0.0018684	0.00155475	0.00225903	0.00180638	0.00256398	0.00268394	0.00183243	0.00216562	0.00112465	0	0	0.000953663	0	0	0	0.00907728	0.000859231	0.00480361	0	0.0020776	0.00160938	0.00117451	0.0011892	0.00343966	0.0030582	0.00152943	0.00168482	0.000893483	0.00155841	0.0527401	0	0.00119569	0	0	0	0	0	0	0	0	0	0	0.00119569
Quinolone	0	0.000276443	0.000736408	0.000327081	0	0.00029	0.000255958	0.00391572	0.00124323	0.000469579	0.000333222	0	0	0	0	0	0	0	0	0	0	0	0	0	0	0	0	0.000116451	0.000480988	0.000559587	7.83779e-05	0.00908304	0	0	0	0	0	0	0	0	0	0	0	0	0
Rifamycin	0.00183302	0.00523847	0.00213697	0.00741619	0.00525121	0.0035172	0.00828639	0.0104364	0.00552486	0.00482746	0.00734109	0	0	0.00311653	0	0	0	0	0	0	0.00471371	0.00253794	0.0057521	0.00367344	0.0178834	0.00151422	0.00304829	0.00372381	0.00305154	0.0051133	0.00317327	0.119111	0.00742427	0.00105055	0.00128043	0.00900578	0.00225034	0.00268081	0.00453116	0.000787067	0.0043177	0.00354335	0	0.00321985	0.0400913
Tetracenomycin_C	0	0	0.000219598	0	0	0	0.000497423	0	0.000809244	0.000359791	0	0	0	0	0	0	0	0	0	0	0	0.000510769	0	0.000987737	0	0	0	0	0	0	0	0.00338456	0	0	0	0	0	0.00413402	0	0	0	0	0	0	0.00413402
Tetracycline	0	0.00327001	0.0025212	0.00389894	0.00125593	0.00197363	0.00576328	0.00531667	0.00273921	0.00202364	0.00268493	0.00249383	0.0113882	0.0044766	0	0	0	0	0	0	0.00252946	0.00327014	0	0.00228597	0	0	0.000277029	0.00268426	0.00360765	0.0022215	0.00161141	0.0682935	0	0.00161015	0.00504489	0	0	0.0024703	0	0.0087234	0	0	0	0	0.0178487
Trimethoprim	0	0	0	0.00204382	0	0	0	0	0.000381248	0.00132124	0	0	0	0	0	0	0	0	0.0129279	0	0	0.00883975	0	0.00670161	0	0	0.00154129	0.000696297	0	0.000965709	0.000915326	0.0363342	0	0	0	0	0	0	0	0	0	0	0	0	0
Vancomycin	0	0.00118035	0.00056146	0.00122457	0.000449618	0.00134844	0.007716	0.00882889	0.000952335	0.00116733	0	0	0	0	0	0	0	0	0	0	0	0	0	0.00409631	0	0	0	0.000995256	0.00112127	0.00247076	0.000342618	0.0324552	0	0	0	0	0	0	0	0	0	0	0	0	0
Total	0.0106875	0.0211193	0.0352815	0.0405605	0.0299254	0.0280134	0.0588085	0.0651318	0.0503388	0.0403603	0.0267985	0.0195588	0.0192785	0.0186439	0.00612513	0.012263	0.00276269	0.122387	0.0898418	0.0450814	0.025712	0.0444004	0.0333639	0.039689	0.0323733	0.0447736	0.0731431	0.0298471	0.0406755	0.0361994	0.0293058	1.17245	0.00844528	0.0156653	0.0272135	0.0150869	0.0140299	0.0133981	0.0161451	0.0277003	0.0171993	0.0051187	0.00426062	0.0115774	0.17584
Table S4b : Abundance of ARG in the Arctic and Antarctic glacier forelands
type	Arctic	Antarctic
Bacitracin	0.407595	0.0227134
Multidrug	0.236323	0.0211223
Rifamycin	0.119111	0.0400913
Novobiocin	0.0935058	0.022513
Tetracycline	0.0682935	0.0178487
Beta_lactam	0.0676192	0.00916013
Polymyxin	0.0527401	0.00119569
Trimethoprim	0.0363342	0
Vancomycin	0.0324552	0
Aminoglycoside	0.018675	0.0288663
Mupirocin	0.014621	0
Quinolone	0.00908304	0
MLS	0.00769193	0
Tetracenomycin_C	0.00338456	0.00413402
Chloramphenicol	0.00297339	0
Pleuromutilin_tiamulin	0.00135527	0
Fosfomycin	0.000690687	0.00819552

## Sheet: Table S5
Table S5: Abundance of ARG subtype in the glacier foreland samples
subtype	G1	G2	G3	G4	G5	G6	G7	G8	ML1	ML2	ML3	SV1	SV2	SV3	SV4	SV5	SV6	SV7	SV8	SV9	SV10	SW1	SW2	SW3	SW4	SW5	SW6	TG1-5	TG5-1	BG12-2	CN-4	FI-1	MG3-2	MG6-4	MGM-3	MS4-1	MS5-1	MS6-5	MS7-5	MtG-4	MtG22-5	PT-2	SP-2
aminoglycoside__AAC(2')-Ib	0	0	0.00093982	0.000504704	0	0	0.00101498	0	0	0	0	0	0	0	0	0	0	0	0	0	0	0	0	0.000390825	0	0	0	0	0	0	0	0	0	0	0	0	0	0	0	0	0	0	0
aminoglycoside__AAC(2')-Ic	0	0	0	0	0	0	0.000712722	0	0	0	0	0	0	0	0	0	0	0	0	0	0	0	0	0	0.000285375	0	0	0	0	0	0	0	0	0	0	0	0	0	0	0	0	0	0
aminoglycoside__AAC(3)-IIIb	0	0	0	0	0	0	0	0	0	0	0	0	0	0	0	0	0	0	0	0	0	0	0	0	0.000187187	0	0	0	0	0	0	0	0	0	0	0	0	0	0.00309091	0	0	0	0
aminoglycoside__AAC(3)-IIIc	0	0	0	0	0	0	0	0	0.000312405	0	0	0	0	0	0	0	0	0	0	0	0	0	0	0	0	0	0	0	0	0	0	0	0	0	0	0	0	0	0	0	0	0	0
aminoglycoside__AAC(3)-IVb	0	0	0	0	0	0	0	0	0.000285975	0	0	0	0	0	0	0	0	0	0	0.00202917	0	0	0	0	0	0	0	0	0	0	0	0	0	0	0	0.00291569	0	0	0	0	0	0	0
aminoglycoside__AAC(3)-Id	0	0	0	0	0	0	0	0	0	0.000536012	0	0	0	0	0	0	0	0	0	0	0	0	0	0	0	0	0	0	0	0	0	0	0	0	0	0	0	0	0	0	0	0	0
aminoglycoside__AAC(6')-31	0	0	0	0	0	0	0	0	0.000423545	0	0	0	0	0	0	0	0	0	0	0	0	0	0	0	0.000280722	0	0	0	0	0	0	0	0	0	0	0	0	0	0	0	0	0	0
aminoglycoside__AAC(6')-IIa	0	0	0	0	0	0	0	0	0	0.000548998	0	0	0	0	0	0.00285245	0	0	0	0	0	0	0	0	0	0	0	0	0	0	0	0	0	0	0	0	0	0	0	0	0	0	0
aminoglycoside__AAC(6')-Ib'	0	0	0	0	0	0	0	0	0.000401253	0	0	0	0	0	0	0	0	0	0	0	0	0	0	0	0	0	0	0	0	0	0	0	0	0	0	0	0	0	0	0	0	0	0
aminoglycoside__AAC(6')-Isa	0	0	0	0	0	0	0	0	0	0	0	0	0	0	0	0	0	0	0	0	0	0	0	0	0.000141	0	0	0	0	0	0	0	0	0	0	0	0	0	0	0	0	0	0
aminoglycoside__APH(3')-Ia	0	0	0	0	0	0	0	0	0.00029182	0	0	0	0	0	0	0	0	0	0	0	0	0	0	0	0	0	0	0	0.00258052	0.00894031	0	0	0	0	0	0	0	0	0	0	0	0	0
aminoglycoside__APH(6)-Id	0	0	0	0	0	0	0	0	0	0	0.000487315	0	0	0	0	0	0	0	0	0	0	0	0	0	0	0	0	0	0	0	0	0	0	0	0	0	0	0	0	0	0	0	0
aminoglycoside__APH(7'')-Ia	0	0	0	0	0	0	0	0	0	0	0	0	0	0	0	0	0	0	0	0	0	0	0	0	0	0	0	0	0	0.0058325	0	0	0	0	0	0	0	0	0	0	0	0	0
aminoglycoside__aadA	0	0	0	0	0	0	0	0	0	0	0	0	0	0	0	0	0	0	0	0	0	0	0	0	0	0	0	0	0.00782479	0	0	0	0	0	0	0	0	0	0	0	0	0	0
aminoglycoside__aadA23	0	0	0	0	0	0	0	0	0	0	0	0	0	0	0	0	0	0	0	0	0	0	0	0	0	0	0	0	0	0	0	0	0	0	0	0	0	0	0	0	0	0	0.00368815
aminoglycoside__amrB	0	0	0	0	4.21056e-05	0	0	0	0	0	0	0	0	0	0	0	0	0	0	0	0	0	0	0	0	0	0	0	0	0	0	0	0	0	0	0	0	0	0	0	0	0	0
bacitracin__bacA	0.00362376	0.00296957	0.0100277	0.00391276	0.00148925	0.000484331	0.00134096	0.00238272	0.0139191	0.00675833	0.00306254	0.00576714	0	0.100257	0.0618742	0.0272637	0.00644425	0.0136891	0.0158546	0.00613906	0	0.025229	0.0517474	0.00765132	0.0132902	0.00852328	0.00556871	0	0	0	0.00469476	0	0	0	0.0109352	0.00531113	0.00291751	0	0	0.00708338	0	0	0
bacitracin__bcrA	0	0	0	0	0	0	0	0	0	9.62604e-05	0	0	0	0	0	0	0	0	0	0	0	0	0	0	0	0	0	0	0	0	0	0	0	0	0	0	0	0	0	0	0	0	0
beta_lactam__ALG6-1	0	0	0	0	0	0	0	0	0	0	0	0	0	0	0	0.00156655	0	0	0	0	0	0	0	0	0	0	0	0	0	0	0	0	0	0	0	0	0	0	0	0	0	0	0
beta_lactam__BJP-1	0	0	0	0	0	0	0.00409933	0.00187159	0.000296466	0	0	0	0	0	0	0	0	0	0	0	0	0	0	0	0.000524561	0	0.0001461	0	0	0	0	0	0	0	0	0	0	0	0	0	0	0	0
beta_lactam__CAM-1	0	0	0	0	0	0	0	0	0	0	0	0	0	0	0	0	0	0	0	0	0	0	0	0	0	0	0	0	0	0	0	0	0	0.00916013	0	0	0	0	0	0	0	0	0
beta_lactam__CGA-1	0	0	0	0	0	0	0	0	0.000821744	0	0	0	0	0	0	0	0	0	0	0	0	0	0	0	0	0	0	0	0	0	0	0	0	0	0	0	0	0	0	0	0	0	0
beta_lactam__CPS-1	0	0	0	0	0	0	0	0	0.000300555	0	0	0	0	0	0	0	0	0	0	0	0	0	0	0	0	0	0	0	0	0	0	0	0	0	0	0	0	0	0	0	0	0	0
beta_lactam__CRD3-1	0	0	0.000360868	0	0	0	0	0	0	0.00031318	0	0	0	0	0	0	0.0064614	0.00147243	0	0	0	0	0.00136664	0	0	0	0	0	0	0	0	0	0	0	0	0	0	0.00379723	0	0	0	0	0
beta_lactam__EXO beta-lactamase	0	0	0	0	0	0	0	0	0	0.000282711	0	0	0	0	0	0	0	0	0	0	0	0	0	0	0	0	0	0	0	0	0	0	0	0	0	0	0	0	0	0	0	0	0
beta_lactam__FEZ-1	0	0	0	0	0	0	0	0.000595557	0.000578165	0	0	0	0	0	0	0	0	0.00136634	0	0	0	0	0	0	0.0001884	0	0.000323159	0	0	0	0	0	0	0	0	0	0	0	0	0	0	0	0
beta_lactam__FIA-1	0	0	0	0	0	0	0	0	0.000333572	0	0	0	0	0	0	0	0	0	0	0	0	0	0	0	0	0	0	0	0	0	0	0	0	0	0	0	0	0	0	0	0	0	0
beta_lactam__IMP-22	0	0	0	0	0	0	0	0	0	0	0	0	0	0	0	0	0	0	0	0	0	0.00753416	0	0	0	0	0	0	0	0	0	0	0	0	0	0	0	0	0	0	0	0	0
beta_lactam__JOHN-1	0	0	0	0	0	0	0	0	0	0.000292119	0	0	0	0	0	0	0	0	0	0	0	0	0	0	0	0	0	0	0	0	0	0	0	0	0	0	0	0	0	0	0	0	0
beta_lactam__LRA-10	0	0	0	0	0	0	0	0	0	0	0	0	0	0	0	0	0	0	0	0	0	0	0	0	0.000165289	0	0	0	0	0	0	0	0	0	0	0	0	0	0	0	0	0	0
beta_lactam__LRA-12	0	0	0	0.000331697	0	0	0	0	0.000304478	0.00024029	0.000292606	0	0	0	0	0	0	0.00134965	0	0	0	0	0	0	0	0	0	0	0	0	0	0	0	0	0	0	0	0	0	0	0	0	0
beta_lactam__LRA-19	0	0	0	0	0	0	0	0	0	0	0	0	0	0	0	0	0	0	0	0	0	0	0	0.000233596	0	0	0	0	0	0	0	0	0	0	0	0	0	0	0	0	0	0	0
beta_lactam__LRA-3	0	0	0	0.0017045	0.00336279	0.00040281	0.00150226	0.00133646	0	0	0.00131763	0	0	0	0	0	0	0	0	0	0	0	0	0.0004699	0.000526027	0	0.00140799	0	0	0	0	0	0	0	0	0	0	0	0	0	0	0	0
beta_lactam__LRA-5	0	0	0	0	0	0	0	0	0	0	0.000580761	0	0	0	0	0	0	0	0	0	0	0	0	0	0	0	0	0	0	0	0	0	0	0	0	0	0	0	0	0	0	0	0
beta_lactam__LRA-7	0	0	0	0.000358474	0	0	0	0	0	0	0.000272057	0	0	0	0	0	0	0	0	0	0	0	0	0	0.000237007	0	0.000147996	0	0	0	0	0	0	0	0	0	0	0	0	0	0	0	0
beta_lactam__LRA-9	0	0	0	0	0	0	0.00101568	0.00121137	0	0	0.0003323	0	0	0	0	0	0	0	0	0	0.00350264	0	0	0	0.000421656	0	0.000152344	0	0	0	0	0	0	0	0	0	0	0	0	0	0	0	0
beta_lactam__OXA-15	0	0	0	0	0	0	0	0.000546431	0	0	0	0	0	0	0	0	0	0	0	0	0	0	0	0	0	0	0	0	0	0	0	0	0	0	0	0	0	0	0	0	0	0	0
beta_lactam__OXA-2	0	0	0	0	0	0.000177689	0	0	0	0	0	0	0	0	0	0	0	0	0	0	0	0	0	0	0	0	0	0	0	0	0	0	0	0	0	0	0	0	0	0	0	0	0
beta_lactam__OXA-20	0	0	0	0	0	0	0	0	0	0	0	0	0	0	0	0	0	0	0	0	0	0	0	0	0.000457719	0	0.00027495	0	0	0	0	0	0	0	0	0	0	0	0	0	0	0	0
beta_lactam__OXA-209	0	0	0	0	0	0	0	0	0.000381727	0	0	0	0	0	0	0	0	0	0	0	0	0	0	0	0	0	0	0	0	0	0	0	0	0	0	0	0	0	0	0	0	0	0
beta_lactam__OXA-29	0	0	0	0	0	0	0	0	0	0	0	0	0	0	0	0	0	0	0	0	0	0	0	0	0.000202506	0	0.000205122	0	0	0	0	0	0	0	0	0	0	0	0	0	0	0	0
beta_lactam__OXA-37	0	0	0	0	0	0	0.000451755	0	0	0	0	0	0	0	0	0	0	0	0	0	0	0	0	0	0	0	0	0	0	0	0	0	0	0	0	0	0	0	0	0	0	0	0
beta_lactam__OXA-50	0	0	0	0	0	0	0	0.000598847	0	0	0	0	0	0	0	0	0	0	0	0	0	0	0	0	0.000253477	0	0	0	0	0	0	0	0	0	0	0	0	0	0	0	0	0	0
beta_lactam__PEDO-1	0	0	0	0	0	0	0	0	0	0.000242603	0	0	0	0	0	0	0	0	0	0	0	0	0	0.000260346	0	0	0.000168452	0	0	0	0	0	0	0	0	0	0	0	0	0	0	0	0
beta_lactam__PLN-1	0	0	0	0	0	0	0	0	0	0	0	0	0	0	0.00315913	0	0	0	0	0	0	0	0	0	0	0	0	0	0	0	0	0	0	0	0	0	0	0	0	0	0	0	0
beta_lactam__SFH-1	0	0	0	0	0	0	0	0	0	0.000405528	0	0	0	0	0	0	0	0	0	0	0	0	0	0	0	0	0	0	0	0	0	0	0	0	0	0	0	0	0	0	0	0	0
beta_lactam__THIN-B beta-lactamase	0	0	0	0	0	0	0	0	0	0.000226029	0	0	0	0	0	0	0	0	0	0	0	0	0	0	0.000158788	0	0	0	0	0	0	0	0	0	0	0	0	0	0	0	0	0	0
beta_lactam__blaC	0	0	0	0	0	0	0.00109368	0	0	0	0	0	0	0	0	0	0	0	0	0	0	0	0	0	0	0	0	0	0	0	0	0	0	0	0	0	0	0	0	0	0	0	0
beta_lactam__blaS1	0	0	0	0.000281312	0	0	0	0	0	0	0	0	0	0	0	0	0	0	0	0	0	0	0	0	0	0	0	0	0	0	0	0	0	0	0	0	0	0	0	0	0	0	0
chloramphenicol__cmlv	0	0	0	0	0	0	0	0	0	0.000194243	0	0	0	0	0	0	0	0	0	0	0	0	0	0	0	0	0	0	0	0	0	0	0	0	0	0.00259032	0	0	0	0	0	0	0
chloramphenicol__cmx	0	0	0	0	0	0	0	0	0.000188825	0	0	0	0	0	0	0	0	0	0	0	0	0	0	0	0	0	0	0	0	0	0	0	0	0	0	0	0	0	0	0	0	0	0
fosfomycin__Acinetobacter baumannii AbaF	0	0	0	0	0	0	0	0	0.000188831	0.000501856	0	0	0	0	0	0	0	0	0	0	0	0	0	0	0	0	0	0	0	0	0	0	0	0	0	0	0	0	0	0	0	0	0
fosfomycin__FosB	0	0	0	0	0	0	0	0	0	0	0	0	0	0	0	0	0	0	0	0	0	0	0	0	0	0	0	0	0	0	0	0.00819552	0	0	0	0	0	0	0	0	0	0	0
macrolide-lincosamide-streptogramin__LpeB	0	0	0	0	0	0	0	0	0	0	4.75592e-05	0	0	0	0	0	0	0	0	0	0	0	0	0	0	0	2.46148e-05	0	0	0	0	0	0	0	0	0	0	0	0	0	0	0	0
macrolide-lincosamide-streptogramin__macA	0	0	0	0	0	0	0	0	4.49414e-05	4.47195e-05	5.5127e-05	0	0	0	0	0	0	0	0	0	0	0	0	0	0	0	0	0	0	0	0	0	0	0	0	0	0	0	0	0	0	0	0
macrolide-lincosamide-streptogramin__macB	0	5.77346e-05	0.000176661	3.92353e-05	6.98701e-05	0	5.5451e-05	3.18288e-05	7.85948e-05	7.6736e-05	0.000120054	0	0	0	0	0	0	0	0	0	0	0	0	7.67e-05	1.14226e-05	0	2.06024e-05	0	0	0	0	0	0	0	0	0	0	0	0	0	0	0	0
macrolide-lincosamide-streptogramin__ole(C)	0	0	0	0.000283896	0	0	0	0.000462365	0	0.000326515	0	0	0	0	0	0	0	0	0	0	0	0	0	0	0.000206612	0	0	0	0	0	0	0	0	0	0	0	0	0	0	0	0	0	0
macrolide-lincosamide-streptogramin__oleD	0	0	0.000230078	0	0	0	0	0	0	0	0	0	0	0	0	0	0	0	0	0	0	0	0	0	0	0	0	0	0	0	0	0	0	0	0	0	0	0	0	0	0	0	0
macrolide-lincosamide-streptogramin__vat(F)	0	0	0	0	0	0	0	0	0.000347995	0	0	0	0	0	0	0.00309943	0	0	0	0	0	0	0.00128441	0	0.000227046	0	0.000191733	0	0	0	0	0	0	0	0	0	0	0	0	0	0	0	0
multidrug__MexA	0	0	0	0	0	0	0	0	4.83184e-05	0	0	0	0	0	0	0	0	0	0	0	0	0	0	0	0	0	0	0	0	0	0	0	0	0	0	0	0	0	0	0	0	0	0
multidrug__MexB	0	0.00012244	0.000150062	0.000407877	0.000577112	0.000775494	0.00106137	0.00151511	0.00157321	0.00123561	0.000278779	0	0	0	0	0.000264089	0	0	0.0024136	0	0.00193331	0.000841461	0.000215848	0.000291944	0.000230138	0.000195101	0.0006535	0	0	0.000276709	0	0	0	0	0.000391818	0.000222875	0.000231844	0	0	0	0	0	0
multidrug__MexD	0	0	0	0	0	0	3.95338e-05	0	3.57211e-05	4.76103e-05	0	0	0	0	0	0	0	0	0	0	0	0.000138211	0	0	6.72103e-05	0	0	0	0	0	0	0	0	0	0	0	0	0	0	0	0	0	0
multidrug__MexE	0	0	0	0	0	0	7.97979e-05	0.000161872	0.000166417	0.000128186	0	0	0	0	0	0	0	0	0.00210605	0	0	0	0	0	0	0	3.34416e-05	0	0	0	0	0	0	0	0	0	0	0	0	0	0	0	0
multidrug__MexF	0.000691619	0.000402045	0.000569681	0.00208091	0.00238838	0.00359806	0.00282009	0.0036737	0.00179548	0.00263203	0.000783946	0	0	0.000972481	0.00127559	0.00023432	0.000239927	0.000348211	0.00134693	0.000582639	0.00140451	0.000933411	0.000659387	0.00106181	0.00112027	0.00112168	0.001972	0.000234825	0	0.000761707	0.000792326	0	0	0	0.00236471	0	0.000560529	0	0	0	0	0	0
multidrug__MuxB	0.00129924	0.000604217	0.000992241	0.00360927	0.00499771	0.00518257	0.00270185	0.00457362	0.00102116	0.00176745	0.00209265	0.00222452	0.00205787	0.00387341	0.00240829	0.00143003	0	0.00116822	0	0.000182051	0.00170178	0.00118466	0.00244937	0.00276542	0.00329331	0.00325269	0.00369919	0	0.000284781	0	0	0	0	0	0.000868234	0	0	0	0	0.000402519	0	0	0.000318557
multidrug__MuxC	0.000246839	0.00023286	0.000223474	0.000720793	0.000924929	0.00118877	0.000503766	0.000946359	0.000209506	0.000310573	0.00033255	0.000521338	0	0	0	0	0	0.00011908	0	0	0	0.000566517	0.000232086	0.00071956	0.000466291	0.000379884	0.00068541	0	0	0	0	0	0	0	0	0	0	0	0	0	0	0	0
multidrug__OpmH	0	0	0	0	0	0	0	0	0.000117718	3.10483e-05	0	0	0	0	0	0	0	0	0	0	0	0	0	0	0	0	0	0	0	0	0	0	0	0	0	0	0	0	0	0	0	0	0
multidrug__OprM	0	0	0	0	0	0	0	0	0	0.000182175	0	0	0	0	0	0	0	0	0	0	0	0	0	0	0	0	0	0	0	0	0	0	0	0	0	0	0	0	0	0	0	0	0
multidrug__OprN	0	0	0	0	0	0	0	0	0.000218699	0.000312738	0	0	0	0	0	0	0	0	0.00161812	0	0	0	0	0	0	0	0	0	0	0	0	0	0	0	0	0	0	0	0	0	0	0	0
multidrug__RanA	0.00191752	0	0	0.000329011	0	0	0	0	0.000278216	0	0.000313839	0	0	0	0	0	0	0	0	0	0	0	0	0	0	0	0.000168736	0	0	0	0	0	0	0	0	0	0	0	0	0	0	0	0
multidrug__RanB	0	0	0	0	0	0	0	0	0.00104164	0	0	0	0	0	0	0	0	0	0	0	0	0	0	0	0	0	0	0	0	0	0	0	0	0	0	0	0	0	0	0	0	0	0
multidrug__abcA	0	0	0	0	0	0	0.000105884	0.000135451	0	0	0	0	0	0	0.0016048	0	0	0	0	0	0	0	0	0	0	0.000285926	0	0	0	0	0	0	0	0	0	0	0	0	0	0	0	0	0
multidrug__acrF	0	8.77048e-05	0.000100507	0.000197085	0.000348326	0.000341766	0.000459149	0.000381152	0.000130712	8.72978e-05	2.64354e-05	0	0	0	0	0	0.000318667	0	0	0.000284624	0.000249048	0	0	0	7.13942e-05	9.0134e-05	8.64491e-05	0	0	0.000298549	0	0	0	0	0	0	0	0	0	0	0	0	0
multidrug__adeF	0.000485213	0.000236939	0.000336414	0.000213749	0.00062953	0.000903989	0.000661364	0.000810341	0.000509969	0.000626284	0.000185901	0.000732698	0	0	0	0.000431208	0	0.000240966	0	0.000373366	0	0.00101768	0.000861932	0.00032398	0.000552321	0.000577852	0.000450365	0	0	0	0	0	0	0	0.000282291	0	0	0	0.00023982	0.000181298	0	0	0
multidrug__adeH	0	0	0	0	0	0	0	0	0	0	0	0	0	0	0	0	0	0	0	0	0	0	0	0	4.17582e-05	0	0	0	0	0	0	0	0	0	0	0	0	0	0	0	0	0	0
multidrug__amrB	0	0	0	2.63421e-05	0.000101655	0	0	7.18988e-05	7.85378e-05	2.70143e-05	0	0	0	0	0	0.000158904	0	5.34692e-05	0	0	0	0	0	0	2.21252e-05	0	4.47371e-05	0	0	0	0	0	0	0	0	0	0	0	0	0	0	0	0
multidrug__bpeF	0	0	0	0.000136047	9.65797e-05	7.19556e-05	0.000153232	0.000238131	2.31953e-05	0.000134638	9.05309e-05	0	0	0	0	0	0	0.00013698	0	0.000164224	0	0	0	0	7.55749e-05	0.000237749	0.000124005	0	0	0	0	0	0	0	0	0	0	0	0	0	0	0	0
multidrug__ceoB	0.000159931	0.000127939	0.000228285	0.000164425	0.000245035	0.000334806	0.00040327	0.000671055	0.000278672	0.000366115	0.000143128	0	0	0.00140576	0	0	0	0.000124166	0	0.000210544	0.000304635	0	0.000881299	0.000324154	0.000289709	0.000383147	0.000630415	0	0	0	0	0	0	0	0.000400491	0	0	0.000730977	0	0	0	0	0
multidrug__efpA	0	0	0.00102573	0.000434058	0	0.000486158	0.00284079	0.00113827	0.00024765	0.00109544	0.000626825	0	0	0	0	0	0	0	0	0.00268064	0	0	0	0.000520633	0.000413502	0.000895706	0.000164278	0	0	0	0	0	0	0	0	0	0	0	0	0	0	0	0
multidrug__efrB	0	0	0	0	0	0	0	0	0	0	0	0	0	0	0	0	0	0	0	0	0	0	0	7.50154e-05	0	0	0	0	0	0	0	0	0	0	0	0	0	0	0	0	0	0	0
multidrug__emrA	0	0	0	0	0	0	0	0	0	0	0	0	0	0	0	0	0	0	0	0	0	0	0	0	0	0	1.3395e-05	0	0	0	0	0	0	0	0	0	0	0	0	0	0	0	0
multidrug__emrB	0	0	0	0	0	0	0	0	0	0	0	0	0	0	0	0	0	0	0	0	0	0	0	3.42182e-05	0	6.3344e-05	0	0	0	0	0	0	0	0	0	0	0	0	0	0	0	0	0
multidrug__mdsB	0	0	0	2.72086e-05	3.23763e-05	0	0	0	2.30032e-05	0	0	0	0	0	0	0.000185504	0	0	0	0	0	0	0	0	0	0	5.13511e-06	0	0	0	0	0	0	0	0	0	0	0	0	0	0	0	0
multidrug__mdtF	0	0	0	0	0	3.05139e-05	0	0	0	0	0	0	0	0	0	0	0	0	0	0	0	0	0	1.49092e-05	0	4.1628e-05	1.7907e-05	0	0	0	0	0	0	0	0	0	0	0	0	0	0	0	0
multidrug__mexK	0	9.50246e-05	0.000471277	0.000256845	3.27289e-05	0.000233249	0.000309181	0.000109953	0.000409169	0.000885972	0.000308238	0.00118745	0.000704813	0.000819897	0.00275192	0.000766628	0.000872632	0.000341288	0	0	0	0.00045205	0.00169417	0.000851772	0.000593918	0.000586196	0.000379228	0	0.000289782	0.000976522	0.000389871	0.000346327	0	0	0.000664208	0.000426042	0.000752366	0	0	0	0	0	0
multidrug__mexN	0	0	0	2.92909e-05	4.00351e-05	1.309e-05	0	1.91974e-05	9.89792e-06	0.000129679	0	0	0	0	0	0	0	0	0.000756871	0	0	0	0	7.32807e-06	1.44826e-05	0	4.669e-06	0	0	0	0	0	0	0	0	0	0	0	0	0	0	0	0
multidrug__mexP	0	0	0	0	0	0	0	0	7.01373e-05	0	0	0	0	0	0	0	0	0	0	0	0	0	0	0	0	0	0	0	0	0	0	0	0	0	0	0	0	0	0	0	0	0	0
multidrug__mexQ	0	0	6.33762e-05	2.53131e-05	0	0	0	0	2.75914e-05	0.000110466	5.39019e-05	0	0	0	0	0.000191489	0.000262484	0	0	0	0	0	0	2.38477e-05	0.000117961	0	2.49893e-05	0.000786183	0	0.0028339	0	0.000834105	0	0.0024538	0	0	0	0.00350183	0	0	0	0	0
multidrug__mexW	0	0.000238245	0.000373909	0.000272619	0.000295162	0.000447471	0.000669156	0.000802211	0.00145179	0.00107051	0.000131395	0	0	0	0	0	0	9.97022e-05	0.00190625	0.000188716	0	0.000532611	7.54496e-05	0.000187335	0.000345569	0.000355785	0.000423963	0	0	0	0	0	0.000394835	0	0	0	0	0	0	0	0	0	0
multidrug__msbA	0	0	0	0.000147964	0.000220084	0	0.000106273	0	0.000133904	0	0	0	0	0	0.00154529	0.00103937	0	0	0	0	0	0	0	6.02052e-05	0.000193984	0.000162534	0	0	0	0	0	0	0	0	0	0	0	0	0	0	0	0	0
multidrug__mtrD	0	0	0	0	0	3.34218e-05	0	0	0	4.43081e-05	0	0	0	0	0	0	0	0.000167886	0	0	0	0	0.000155445	4.21437e-05	2.83541e-05	0	0	0	0	0	0	0	0	0	0	0	0	0	0	0	0	0	0
multidrug__oprA	0.000245649	0	0	0	0	0	0	0	0	0	0	0	0	0	0.000573857	0	0	0	0	0	0	0	0	0	0	0	0	0	0	0	0	0	0	0	0	0	0	0	0	0	0	0	0
multidrug__oprC	0	2.90593e-05	2.24752e-05	0	1.93511e-05	2.26276e-05	8.22283e-05	3.83262e-05	7.09209e-05	2.89188e-05	3.77774e-05	0	0	0	0	0	0.000165635	0	0	0	0	0	0	1.27841e-05	0.000126885	0	5.10718e-05	0	0	0	0.000204141	0	0	0	0	0	0	0	0	0	0	0	0
multidrug__oqxB	0	4.17737e-05	0	0.000124193	5.98329e-05	0.000478351	0.000267038	0.000220282	0.000546893	0.000399074	9.67715e-05	0.000572346	0	0	0	0.000206156	0	0.000254297	0	0	0	0	0.000160082	6.86885e-05	0.000103306	0.000145145	4.23821e-05	0	0.000829043	0.000697878	0	0.0002858	0	0	0	0	0.000754574	0	0	0	0	0	0
multidrug__sdeY	0	0	3.76096e-05	0.000117832	0.000156114	0.00012043	0.000295928	0.000175217	0.00035254	0.000203231	0.000174854	0	0	0	0	0	0	0	0	0	0	0	7.83762e-05	5.36205e-05	5.92097e-05	4.44466e-05	8.83655e-05	0	0	0	0	0	0	0	0	0	0.000243747	0	0	0	0	0	0
multidrug__smeE	0.00018472	5.55532e-05	9.89338e-05	0.000235896	0.000317789	0.000433266	0.000175477	0.000180638	0.000260758	1.94725e-05	3.8631e-05	0	0	0	0	0.00020372	0	0.000109653	0	0.000166261	0	0.000235802	0.000100906	0.000177161	9.7172e-05	0.000124666	0.0002909	0	0	0.000270125	0	0	0	0	0	0.000597737	0	0	0	0	0	0	0
multidrug__smeF	0	0	0	0	0	0	0	0	0	0	0	0	0	0	0	0	0	0.000172294	0	0	0	0	0	0	0	0	0	0	0	0	0	0	0	0	0	0	0	0	0	0	0	0	0
multidrug__tap	0	0	0.00164547	0.000884312	0	0.000618933	0.00128756	0.00246377	0.00284562	0.00136464	0	0	0	0	0	0	0	0.00147509	0	0.00214648	0	0	0	0.000186335	0.000252581	0.000471131	9.22477e-05	0	0	0	0	0	0	0	0	0	0	0	0	0	0	0	0
multidrug__tolC	0	0	0	0	0	0	0	0	6.46055e-05	0	0	0	0	0	0	0	0	0	0	0	0	0.00115413	0	0.000268251	0	0	6.46363e-05	0	0	0	0	0	0	0	0.000455602	0	0	0	0	0.000551368	0	0	0
mupirocin__Bifidobacteria intrinsic ileS conferring resistance to mupirocin	0	0.000141593	0.000592644	0.00026338	0	0	0.000327252	0.000269492	0.000320503	0.000523545	0.000124775	0.00125755	0	0.00598185	0.000861669	0	0.000977913	0.000581636	0	0	0	0	0.00107394	0.000335518	0.000451271	0.000536444	0	0	0	0	0	0	0	0	0	0	0	0	0	0	0	0	0
novobiocin__novA	0	0.00473885	0.00850844	0.00597414	0.00426292	0.00269802	0.00708842	0.0063169	0.00299419	0.00317551	0.00290569	0	0	0	0	0.000384203	0.00149964	0.00389365	0	0.00562168	0.00420483	0	0.00218154	0.00261227	0.00393601	0.00550056	0.00271599	0	0	0	0	0.00211784	0.00371811	0	0.00182723	0.00500116	0.00242974	0.00206707	0.0027944	0.00466301	0.00157534	0.00426062	0.00435081
pleuromutilin_tiamulin__TaeA	0	0	6.17918e-05	0	0	0	0	0	0	0	0	0	0	0	0	0	0.00122629	0	0	0	0	0	0	0	0	0	6.71818e-05	0	0	0	0	0	0	0	0	0	0	0	0	0	0	0	0
polymyxin__arnA	0	0.000491084	0.000384496	0	0.000392763	0	0.000190104	0.00053076	0.000847658	0.000962495	0.000140299	0	0	0	0	0	0	0	0	0	0	0.00110433	0	0	7.60259e-05	0.000225604	0.000146872	0	0	0	0	0	0	0	0	0	0	0	0	0	0	0	0
polymyxin__pmrF	0	0	0	0	0	0	0.000439046	0	0	0	0	0	0	0	0	0	0	0	0	0	0	0	0	0	0	0	0	0	0	0	0	0	0	0	0	0	0	0	0	0	0	0	0
polymyxin__rosA	0	0.000481381	0.000531304	0.00124357	0.00175088	0.00161352	0.00182026	0.00215318	0.000346475	0.00047285	0.000907319	0	0	0.00359712	0	0	0	0	0	0	0.0011892	0	0.000309975	0.00109287	0.00109112	0.000551199	0.00122944	0	0.00119569	0	0	0	0	0	0	0	0	0.000953663	0	0	0	0	0
polymyxin__rosB	0	0	0	0.000311183	0.000115381	0.00019286	0.000114567	0	0.000453295	0.000238501	7.70351e-05	0	0	0	0.000859231	0.000951829	0	0	0.00160938	0	0	0	0.000381334	5.72698e-05	0.000260922	0.00011668	3.84829e-05	0	0	0	0	0	0	0	0	0	0	0	0	0	0	0	0
polymyxin__ugd	0	0	0.000952602	0	0	0	0	0	0.000184999	0.000491772	0	0	0	0.00548016	0	0.00385178	0	0.0020776	0	0.00117451	0	0.00233533	0.00236689	0.000379293	0.000256743	0	0.000143617	0	0	0	0	0	0	0	0	0	0	0	0	0	0	0	0
quinolone__Acinetobacter baumannii AbaQ	0	0	0	0	0	0	0	0	0.000191381	0	0	0	0	0	0	0	0	0	0	0	0	0	0	0	0	0	0	0	0	0	0	0	0	0	0	0	0	0	0	0	0	0	0
quinolone__QepA4	0	0	0	0	0	0	0	0	0.000441474	0.000149759	0	0	0	0	0	0	0	0	0	0	0	0	0	0	0	0	0	0	0	0	0	0	0	0	0	0	0	0	0	0	0	0	0
quinolone__lfrA	0	0	0.000736408	0.000151336	0	0.00029	0.000255958	0.000776071	0.000610372	0.00017006	0	0	0	0	0	0	0	0	0	0	0	0	0	0.000116451	0.000210828	0.000559587	0	0	0	0	0	0	0	0	0	0	0	0	0	0	0	0	0
quinolone__mfpA	0	0	0	0	0	0	0	0.00313965	0	0	0	0	0	0	0	0	0	0	0	0	0	0	0	0	0.00027016	0	0	0	0	0	0	0	0	0	0	0	0	0	0	0	0	0	0
quinolone__qepA	0	0.000276443	0	0.000175745	0	0	0	0	0	0.000149759	0.000333222	0	0	0	0	0	0	0	0	0	0	0	0	0	0	0	7.83779e-05	0	0	0	0	0	0	0	0	0	0	0	0	0	0	0	0
rifamycin__RbpA	0	0	0	0.00189928	0	0	0.00192217	0	0.000620652	0.000805548	0.00225614	0	0	0	0	0	0	0	0	0	0.0101847	0	0	0	0	0	0	0	0	0	0	0	0	0	0	0	0	0	0	0	0	0	0
rifamycin__arr-1	0	0	0	0	0	0	0	0.00145262	0	0	0	0	0	0	0	0	0	0	0	0	0	0	0.00168141	0.00146406	0	0.0009065	0.000292255	0.00742427	0	0	0	0	0	0	0	0	0	0	0	0	0	0	0
rifamycin__iri	0	0.0020175	0.000438171	0.000360943	0.000868844	0.000524054	0.00188838	0.00361506	0.00190307	0.00114765	0.000153364	0	0	0	0	0	0	0.000839727	0.0057521	0	0	0	0.00047507	0.000131948	0.000607579	0.00110532	0.000314868	0	0	0	0	0.00225034	0	0.00194349	0	0	0	0	0	0	0	0	0.00145535
rifamycin__rgt1438	0	0	0	0.000206533	0	0	0	0	0	0	0.000217289	0	0	0	0	0	0	0	0	0	0.00227296	0	0	0	0	0	0	0	0	0	0	0	0	0	0	0	0	0	0	0	0	0	0
rifamycin__rphA	0	0.00106039	0.000658746	0.00178204	0.00203504	0.00110964	0.00157921	0.00124159	0.000821525	0.000652323	0.00205937	0	0	0	0	0	0.00231661	0.00109603	0	0.0012551	0.00168169	0	0.00089181	0.000519516	0.000538282	0.00111788	0.000431479	0	0.00105055	0	0.00138596	0	0.00268081	0	0.000787067	0	0	0	0	0	0.00354335	0	0.0017645
rifamycin__rphB	0.00183302	0.00216057	0.00104005	0.00316739	0.00234733	0.00188351	0.00289662	0.00412718	0.00217961	0.00222194	0.00265493	0	0	0	0	0	0.0023971	0.000602189	0	0.00241834	0.00374399	0.00151422	0	0.00160829	0.00190568	0.0019836	0.00213467	0	0	0.00128043	0.00761982	0	0	0.00258767	0	0	0	0.00311653	0	0.0043177	0	0	0
tetracenomycin_C__tcmA	0	0	0.000219598	0	0	0	0.000497423	0	0.000809244	0.000359791	0	0	0	0	0	0	0	0.000510769	0	0.000987737	0	0	0	0	0	0	0	0	0	0	0	0	0.00413402	0	0	0	0	0	0	0	0	0	0
tetracycline__otr(A)	0	0.000213066	0.000134725	0.000792312	0	0.00054545	0.000373156	0.0004333	0.00020261	0.000163135	7.54317e-05	0	0	0	0	0	0	0	0	0	0	0	0.000277029	0	0.000150251	0.000319701	0.000118191	0	0.00161015	0	0	0	0	0	0	0.00249383	0	0	0	0	0	0	0
tetracycline__tet(30)	0	0	0	0.000237301	0	0	0	0	0.000179579	0	0	0	0	0	0	0	0	0	0	0	0	0	0	0	0	0	0	0	0	0	0	0	0	0	0	0	0	0	0	0	0	0	0
tetracycline__tet(35)	0	0	0	0	0	0	0	0	0	0	0.000219432	0	0	0	0	0	0	0	0	0	0	0	0	0	0	0	0	0	0	0	0	0	0	0	0	0	0	0	0	0	0	0	0
tetracycline__tet(41)	0	0	0	0	0	9.58528e-05	0	0	0	0	0	0	0	0	0	0	0	0	0	0	0	0	0	0	0	0	0	0	0	0	0	0	0	0	0	0	0	0	0	0	0	0	0
tetracycline__tet(43)	0	0.00114466	0	0.000350813	0.000250325	0.000214843	0.00105893	0.00114536	0	0	0	0	0	0	0	0	0	0	0	0	0	0	0	0.000141778	0.00011232	0.000253143	0	0	0	0	0	0	0	0	0	0	0	0	0	0	0	0	0
tetracycline__tet(47)	0	0.00035438	0	0.000201578	0.000427698	0	0.000651507	0	0	0.000196696	0.000246756	0	0	0	0	0	0	0.00195464	0	0	0	0	0	0.000787332	0.000263154	0	0.000509118	0	0	0	0	0	0	0	0.0070826	0	0.0050211	0.0044766	0	0	0	0	0
tetracycline__tet(48)	0	0	0	0	0	0.000279458	0.000248023	0	0	0	0	0	0	0	0	0	0	0	0	0	0	0	0	0	0	0	0	0	0	0	0	0	0	0	0	0	0	0	0	0	0	0	0
tetracycline__tet(49)	0	0.000395021	0.000724257	0	0	0.000272549	0	0.000405421	0.000270267	0	0.000239995	0	0	0	0	0	0.00252946	0	0	0	0	0	0	0.000590782	0.000764593	0.000633708	0.000101991	0	0	0.00232051	0	0	0	0	0.0016408	0	0.00636709	0	0	0	0	0	0
tetracycline__tet(51)	0	0	0	0.000286097	0	0	0	0	0	0.000189834	0	0	0	0	0	0	0	0	0	0	0	0	0	0	0	0	0.00011999	0	0	0	0	0	0	0	0	0	0	0	0	0	0	0	0
tetracycline__tet(52)	0	0	0	0	0	0	0	0	0	0	0	0	0	0	0	0	0	0	0	0	0	0	0	0	0	0	0.000102695	0	0	0	0	0	0	0	0	0	0	0	0	0	0	0	0
tetracycline__tet(53)	0	0	0	0.00025113	0	0	0	0	0	0	0	0	0	0	0	0	0	0	0	0	0	0	0	0	0.000299354	0.000624655	0	0	0	0	0	0	0	0	0	0	0	0	0	0	0	0	0
tetracycline__tet(54)	0	0	0	0	0	0	0	0	0	0	0.0002271	0	0	0	0	0	0	0	0	0	0	0	0	0.000442509	0	0	0	0	0	0.00272439	0	0	0.0024703	0	0	0	0	0	0	0	0	0	0
tetracycline__tet(56)	0	0	0	0	0	0.000271148	0	0.00056808	0.000819812	0	0.000400996	0	0	0	0	0	0	0	0	0	0	0	0	0.000319769	0.000483712	0	0	0	0	0	0	0	0	0	0	0	0	0	0	0	0	0	0
tetracycline__tet(M)	0	0	0	0	0	0	0	0	0	9.90021e-05	0	0	0	0	0	0	0	0	0	0	0	0	0	0	0	0	0	0	0	0	0	0	0	0	0	0	0	0	0	0	0	0	0
tetracycline__tet(V)	0	0	0.000315521	0	0	0	0.00113044	0.000895798	0.000630063	0.000451115	0.000700817	0	0	0	0	0	0	0	0	0	0	0	0	0.000187124	0.000623951	0.000320442	0.000238176	0	0	0	0	0	0	0	0	0	0	0	0	0	0	0	0
tetracycline__tet(X3)	0	0	0	0	0	0	0	0	0	0	0	0	0	0	0	0	0	0	0	0	0	0	0	0	0	0	0.000113633	0	0	0	0	0	0	0	0	0	0	0	0	0	0	0	0
tetracycline__tet(X5)	0	0	0.00033738	0	0.000429164	0	0	0	0	0	0	0	0	0	0	0	0	0	0	0	0	0	0	0	0	0	0	0	0	0	0	0	0	0	0	0	0	0	0	0	0	0	0
tetracycline__tetA(48)	0	0.000693929	0.000574709	0.000939699	0	0.000294332	0.00202476	0.00119189	0.000514207	0.000800224	0.000472131	0	0	0	0	0	0	0.0013155	0	0.00228597	0	0	0	0	0.000516314	0	0	0	0	0	0	0	0	0	0	0	0	0	0	0	0	0	0
tetracycline__tetB(48)	0	0	0	0	0	0	0	0.000676812	0	0	0	0	0	0	0	0	0	0	0	0	0	0	0	0	0.000160649	0	0.00019277	0	0	0	0	0	0	0	0	0	0	0	0	0	0	0	0
tetracycline__tetB(P)	0	0	0.000434613	0.000247175	0.000148745	0	0.000276458	0	0.000122673	0.000123633	0.000102272	0	0	0	0	0	0	0	0	0	0	0	0	0.000214966	5.65873e-05	6.98551e-05	0.000114844	0	0	0	0	0	0	0	0	0	0	0	0	0	0	0	0
tetracycline__tetX1	0	0.000468953	0	0.000592834	0	0	0	0	0	0	0	0	0	0	0	0	0	0	0	0	0	0	0	0	0.000176767	0	0	0	0	0	0	0	0	0	0	0	0	0	0	0	0	0	0
trimethoprim__DfrB9	0	0	0	0	0	0	0	0	0	0.000797974	0	0	0	0	0	0	0	0	0	0	0	0	0	0	0	0	0	0	0	0	0	0	0	0	0	0	0	0	0	0	0	0	0
trimethoprim__dfrB2	0	0	0	0	0	0	0	0	0.000381248	0.000523262	0	0	0	0	0.0129279	0	0	0.00506985	0	0.00670161	0	0	0.00154129	0.000291995	0	0	0	0	0	0	0	0	0	0	0	0	0	0	0	0	0	0	0
trimethoprim__dfrB3	0	0	0	0	0	0	0	0	0	0	0	0	0	0	0	0	0	0.00376989	0	0	0	0	0	0.000404301	0	0.000965709	0.000915326	0	0	0	0	0	0	0	0	0	0	0	0	0	0	0	0
trimethoprim__dfrB6	0	0	0	0.000993637	0	0	0	0	0	0	0	0	0	0	0	0	0	0	0	0	0	0	0	0	0	0	0	0	0	0	0	0	0	0	0	0	0	0	0	0	0	0	0
trimethoprim__dfrB7	0	0	0	0.00105019	0	0	0	0	0	0	0	0	0	0	0	0	0	0	0	0	0	0	0	0	0	0	0	0	0	0	0	0	0	0	0	0	0	0	0	0	0	0	0
vancomycin__vanA	0	0	0	0	0	0	0	0	0	0.000220136	0	0	0	0	0	0	0	0	0	0	0	0	0	0	0	0	0	0	0	0	0	0	0	0	0	0	0	0	0	0	0	0	0
vancomycin__vanHO	0	0	0.000330009	0.000284707	0.000449618	0.000305666	0	0	0	0.000451874	0	0	0	0	0	0	0	0	0	0	0	0	0	0	0.000231911	0	0.000126041	0	0	0	0	0	0	0	0	0	0	0	0	0	0	0	0
vancomycin__vanI	0	0	0	0.000448958	0	0.000311753	0.00135584	0.00101601	0	0	0	0	0	0	0	0	0	0	0	0	0	0	0	0.000264306	0	0	0.000118425	0	0	0	0	0	0	0	0	0	0	0	0	0	0	0	0
vancomycin__vanM	0	0	0	0	0	0	0	0	0	0	0	0	0	0	0	0	0	0	0	0	0	0	0	0	0	0	9.8152e-05	0	0	0	0	0	0	0	0	0	0	0	0	0	0	0	0
vancomycin__vanO	0	0.000548093	0.000231451	0	0	0	0.000439236	0	0	0	0	0	0	0	0	0	0	0	0	0	0	0	0	0.00028862	0.000202602	0.000415155	0	0	0	0	0	0	0	0	0	0	0	0	0	0	0	0	0
vancomycin__vanXA	0	0	0	0	0	0	0.000664872	0	0	0	0	0	0	0	0	0	0	0	0	0	0	0	0	0	0	0	0	0	0	0	0	0	0	0	0	0	0	0	0	0	0	0	0
vancomycin__vanXF	0	0	0	0	0	0	0.000729053	0	0	0	0	0	0	0	0	0	0	0	0	0	0	0	0	0	0	0	0	0	0	0	0	0	0	0	0	0	0	0	0	0	0	0	0
vancomycin__vanXI	0	0.000632262	0	0	0	0	0	0	0.000358401	0.000495321	0	0	0	0	0	0	0	0	0	0	0	0	0	0	0	0	0	0	0	0	0	0	0	0	0	0	0	0	0	0	0	0	0
vancomycin__vanXO	0	0	0	0.000490904	0	0.000731025	0.004527	0.00781288	0.000593934	0	0	0	0	0	0	0	0	0	0	0.00409631	0	0	0	0.00044233	0.000686757	0.00205561	0	0	0	0	0	0	0	0	0	0	0	0	0	0	0	0	0

## Sheet: Table S6
Table S6: Details of ARG abundance and various diversity Index
	Glacier_Foreland	Geo_Location	Location	nRead	n16S	nCell	nCell/n16s	Total_Count	rpkm	Abundance	Simpson	Shannon	Richness
BG12-2	Mackay Glacier region	Antarctic	Antarctic	1208705	95.5556	106.9	1.11872	9	13.9167	0.0272135	0.812735	1.9709	12
CN-4	Mackay Glacier region	Antarctic	Antarctic	1097191	102.263	98.4275	0.962491	6	8.49915	0.0150869	0.636029	1.23502	6
FI-1	Mackay Glacier region	Antarctic	Antarctic	891212	91.0661	91.0837	1.00019	4	13.3881	0.0140299	0.605702	1.2315	6
G1	Russell Glacier	Arctic	Greenland	2114430	87.216	139.472	1.59916	12	9.74372	0.0106875	0.800817	1.85786	10
G2	Russell Glacier	Arctic	Greenland	6866343	184.459	516.768	2.80153	84	20.8395	0.0211193	0.897995	2.71564	30
G3	Russell Glacier	Arctic	Greenland	8575453	229.023	649.334	2.83523	170	37.581	0.0352815	0.851244	2.63122	38
G4	Russell Glacier	Arctic	Greenland	12634925	284.98	812.865	2.85236	257	34.951	0.0405605	0.940602	3.28878	53
G5	Russell Glacier	Arctic	Greenland	8864658	179.474	546.496	3.04499	152	23.1092	0.0299254	0.912081	2.76935	34
G6	Russell Glacier	Arctic	Greenland	10743975	225.037	663.655	2.9491	196	22.9662	0.0280134	0.922198	3.0149	39
G7	Russell Glacier	Arctic	Greenland	8975889	210.741	565.88	2.68519	218	44.3924	0.0588085	0.954932	3.44956	52
G8	Russell Glacier	Arctic	Greenland	7291100	159.972	452.523	2.82877	203	47.9281	0.0651318	0.948939	3.31666	48
MG3-2	Mackay Glacier region	Antarctic	Antarctic	1003325	81.5063	97.0289	1.19045	6	10.2556	0.0133981	0.752884	1.4561	5
MG6-4	Mackay Glacier region	Antarctic	Antarctic	1079467	84.7599	100.109	1.18109	5	8.7576	0.0161451	0.614821	1.15619	4
MGM-3	Mackay Glacier region	Antarctic	Antarctic	1383381	129.101	152.759	1.18325	17	23.8841	0.0277003	0.760485	1.80739	12
ML1	Midtre Lovenbreen	Arctic	Svalbard	15879106	354.491	975.206	2.751	283	35.4454	0.0503388	0.905918	3.31027	72
ML2	Midtre Lovenbreen	Arctic	Svalbard	17484642	295.034	980.046	3.3218	277	27.3222	0.0403603	0.946841	3.52043	67
ML3	Midtre Lovenbreen	Arctic	Svalbard	13032290	277.629	839.812	3.02495	189	23.4931	0.0267985	0.937543	3.15983	47
MS4-1	Mackay Glacier region	Antarctic	Antarctic	1088344	93.717	110.68	1.18101	9	17.3992	0.0195588	0.803322	1.75773	8
MS5-1	Mackay Glacier region	Antarctic	Antarctic	1259344	112.571	126.214	1.1212	9	13.4164	0.0192785	0.780096	1.72779	9
MS6-5	Mackay Glacier region	Antarctic	Antarctic	954366	91.2475	94.7363	1.03823	8	13.9793	0.0186439	0.821197	1.80266	7
MS7-5	Mackay Glacier region	Antarctic	Antarctic	1051930	91.386	114.187	1.2495	3	6.9217	0.00612513	0.535682	0.830032	3
MtG-4	Mackay Glacier region	Antarctic	Antarctic	1229030	103.72	130.212	1.25542	9	14.0361	0.0171993	0.692175	1.31234	6
MtG22-5	Mackay Glacier region	Antarctic	Antarctic	1085653	91.2863	124.633	1.3653	4	4.7272	0.0051187	0.426089	0.617299	2
PT-2	Mackay Glacier region	Antarctic	Antarctic	976176	72.2691	105.743	1.46318	3	5.01722	0.00426062	0	0	1
SP-2	Mackay Glacier region	Antarctic	Antarctic	950988	67.1106	96.3117	1.43512	5	11.2462	0.0115774	0.7175	1.37847	5
SV1	Midtre Lovenbreen	Arctic	Svalbard	488043	43.937	43.8185	0.997305	5	15.1548	0.012263	0.718477	1.56971	7
SV10	Midtre Lovenbreen	Arctic	Svalbard	1071870	54.0452	74.9316	1.38646	15	27.0585	0.0323733	0.841737	2.12114	12
SV2	Midtre Lovenbreen	Arctic	Svalbard	390453	29.2558	31.8368	1.08822	1	2.46991	0.00276268	0.380066	0.567889	2
SV3	Midtre Lovenbreen	Arctic	Svalbard	386646	38.0438	32.921	0.865345	18	118.293	0.122387	0.322453	0.78621	8
SV4	Midtre Lovenbreen	Arctic	Svalbard	827521	66.3292	73.3854	1.10638	25	85.545	0.0898418	0.501051	1.18082	11
SV5	Midtre Lovenbreen	Arctic	Svalbard	1304220	97.9867	112.413	1.14723	25	53.2805	0.0450814	0.614432	1.59418	18
SV6	Midtre Lovenbreen	Arctic	Svalbard	1065674	77.6457	86.832	1.11831	15	26.4057	0.025712	0.838884	2.08745	13
SV7	Midtre Lovenbreen	Arctic	Svalbard	2768634	159.427	197.244	1.23721	45	41.4189	0.0444004	0.86553	2.54914	29
SV8	Midtre Lovenbreen	Arctic	Svalbard	386151	37.5159	32.7332	0.872516	7	38.1455	0.0333639	0.725153	1.69302	9
SV9	Midtre Lovenbreen	Arctic	Svalbard	2131122	134.518	149.218	1.10927	36	40.4155	0.039689	0.89676	2.49712	20
SW1	Storglaciaren Glacier	Arctic	Sweden	8049742	64.747	97.1186	1.49997	20	5.78204	0.0447736	0.646592	1.61469	15
SW2	Storglaciaren Glacier	Arctic	Sweden	17005968	134.043	299.449	2.23398	93	14.0452	0.0731431	0.493381	1.42853	25
SW3	Storglaciaren Glacier	Arctic	Sweden	68543918	517.696	1141.57	2.2051	237	6.30994	0.0298471	0.904475	3.03489	49
SW4	Storglaciaren Glacier	Arctic	Sweden	73328256	578.761	1355.2	2.34155	360	9.18206	0.0406755	0.86979	3.01841	66
SW5	Storglaciaren Glacier	Arctic	Sweden	30020347	230.664	570.858	2.47484	143	8.19456	0.0361994	0.899489	2.86879	39
SW6	Storglaciaren Glacier	Arctic	Sweden	103374292	650.662	1722.8	2.64776	404	6.2601	0.0293058	0.920695	3.1079	61
TG1-5	Mackay Glacier region	Antarctic	Antarctic	973883	76.304	105.494	1.38255	2	8.15262	0.00844528	0.217739	0.433904	3
TG5-1	Mackay Glacier region	Antarctic	Antarctic	1050839	80.9966	113.345	1.39939	6	11.5989	0.0156653	0.699005	1.55743	8

## Sheet: Table S7
Table S7: Abundance of MGE subtype (z score)
level3	BG12-2	CN-4	FI-1	G1	G2	G3	G4	G5	G6	G7	G8	MG3-2	MG6-4	MGM-3	ML1	ML2	ML3	MS4-1	MS5-1	MS6-5	MS7-5	MtG-4	MtG22-5	PT-2	SP-2	SV1	SV10	SV2	SV3	SV4	SV5	SV6	SV7	SV8	SV9	SW1	SW2	SW3	SW4	SW5	SW6	TG1-5	TG5-1
IS1166	0	0.700014	0	0	0	0	0	0	0	0	0	0	0	0	0.0483685	0.0439271	0	0	0	0	0	0	0	0	0	0	0	0	0	0	0	0	0	0	0	0	0	0	0	0	0	0	0
IS91	8.27552	0.759515	5.00387	20.9117	5.50695	9.0871	4.19038	4.22494	3.17353	4.34066	5.76487	0.830572	0.771986	2.58732	7.30572	5.91388	3.48192	2.37423	8.67096	13.2466	4.49153	3.52582	2.38012	5.69375	16.4808	33.0381	13.2554	0	11.7257	30.8056	7.04274	10.9473	14.5354	32.3071	5.86132	2.45369	5.55448	1.06135	2.57482	2.407	1.29883	1.71136	13.0908
ISCR21	0	0	0	0	0	0	0	0	0	0	0	0	0	0	0.0411607	0	0	0	0	0	0	0	0	0	0	0	0	0	0	0.789823	0	0	0	0	0	0	0.0384333	0	0	0	0	0	0
ISCrsp1	0	0	0	0	0	0	0	0	0	0	0	0	0	0	0.0671384	0.0609734	0	0	0	0	0	0	0	0	0	0	0	0	0	0	0	0	0	0	0	0	0	0	0	0	0	0	0
ISRj1	0.775381	0	0	0	1.09194	1.20218	1.26099	0.951516	2.09354	1.87945	2.57083	0	0	3.38738	0.118043	0.482416	0.719142	0	0	0.982021	0	0	0	0	0	0	2.6231	0	0	0	0	0.87945	1.35404	0	0	0.232854	0.385773	0.382847	0.447334	0.593162	0.371712	0	0
int3	0	0	0	0	0	0	0	0	0.117966	0.141204	0	0	0	0	0	0.072488	0	0	0	0	0	0	0	0	0	0	0	0	0	0	0	0	0.457781	0	0.594723	0	0.0745284	0.0554722	0.0864215	0.0844379	0.0367817	0	0
intI1	0	0	0	0	0	0.178306	0	0	0	0	0	0	0	0	0.0962933	0	0	0	0	0	0	0	0	0	0	0	0	0	0	0	0	1.43482	0	0	0	0	0	0	0.0208522	0.0509339	0	0	1.90324
istA	0	0	0	0.315294	0	0.0780535	0.196148	0.0741667	0.23067	0.211302	0	0	0	0	0.328782	0.0377512	0.146444	0	0	1.29841	0	0	0.60799	0	0	0	0	3.38103	0	0	0.513214	1.25493	0.688845	0	0	0.165637	0.195704	0.0856612	0.0712509	0.196201	0.0744525	0	0
istA1	0	0	0	0.313413	0	0	0	0	0	0	0	0	0	0	0	0	0	0	0	0	0	0	0	0	0	0	0	0	0	0	0	0	0	0	0	0	0	0	0.00903731	0	0	0	0
istA11	0	0	0	0.459612	0	0.113325	0	0	0	0	0	0	0	0	0.122402	0.0555812	0.07457	0	0	0	0	0	0	0	0	0	0	0	0	0	0.745133	0	0	0	0	0	0.0571457	0.028356	0.0530119	0	0.0188019	0	0
istA13	0	0	0	0	0	0	0	0	0	0	0	0	0	0.575073	0.1002	0.0454996	0	0	0.631714	0	0	0	0	0	0	0	0	0	0	0.961359	0	0	0	0	0	0	0	0	0	0	0	0	0
istA17	0	0	0	0	0	0	0	0	0	0	0	0	0	0	0	0	0	0	0	0	0	0	0	0	0	0	0	0	0	0	0	0	0	0	0	0	0	0	0	0	0.00641059	0	0
istA3	1.07936	0	0	3.08507	0.0950019	0.68461	0.309768	0.220758	0.303573	0.145348	0.0894674	0	0	0.943075	0.698362	0.335771	0.250269	0	1.03596	1.36701	0	0	1.2017	0	0	6.68297	0.608577	0	16.8711	4.72966	3.00095	1.83635	2.5917	1.68928	0.30609	0.324142	0.882235	0.171302	0.240187	0.173833	0.119894	0	0.620757
istA5	0	0	0	0	0	0	0	0.204361	0	0	0	0	0	0	0	0	0	0	0	0	0	0	0	0	0	0	0	0	0	0	0	0	0	0	0	0	0	0	0	0	0	0	0
istA7	0	0	0	0	0	0	0	0	0	0	0	0	0	0	0	0	0	0	0	0	0	0	0	0	0	0	0	0	0	0	0	0	0	0	0	0	0	0	0	0.0220747	0.00641059	0	0
istB	0	0	4.38308	2.4343	0.387339	0.297969	0.0991801	0.420924	0.367865	0.295263	0.178585	0	0	0	0.560031	0.428418	0.30399	0	0	0	1.2378	0	0	0	0	2.54851	2.37516	0	6.58448	1.51432	1.90732	1.22184	0.901858	3.22097	0.610985	0.309024	0.457151	0.356615	0.2558	0.337657	0.246943	0	0
istB1	0	0	0	4.02748	0	1.13491	0.192569	0.548942	0.226461	0.542139	0	0	0	0.8794	0.459678	0.487045	0.466743	0	0.966015	0	0	0	0	0	0	4.9854	0	0	12.5856	5.88043	2.79833	2.28315	1.75761	0	0	0	0.858436	0.354968	0.364989	0.40524	0.152989	0	0
tniA	0.48638	0	0	0	0.0865347	0.0692881	0.0465289	0	0	0	0	0	0	0	0	0.0336232	0	0	0	0	0	0	0	0	0	0	0	0	0	0	0	0	0	0	0	0	0.103542	0	0.00791946	0	0.00577872	0	0
tniB	0	2.24211	0	0	0.160218	0	0	0	0.114484	0.122563	0.150884	0	0	0	0	0	0.105257	0	0	0	0	0	0	0	0	0	0	0	0	0	0	0	0	0	0	0	0.196277	0	0.0479848	0	0	0	0
tnp-ISCR5	0	0	0.733377	0	0	0	0	0	0	0	0	0	0	0	0	0	0	0	0	0	0	0	0	0	0	0	0	0	0	0	0	0	0	0	0	0	0	0	0	0	0	0	0
tnp-ISCR5b	0	0	0.733377	0	0	0	0	0	0	0	0	0	0	0	0	0	0	0.600541	0	0	0	0	0	0	0	0	0	0	0	0	0	0	0	0	0	0	0	0	0	0	0	0	0
tnpA	12.5819	18.3026	12.0707	17.6768	9.37886	15.0391	3.86984	6.10355	4.11179	5.86361	4.25984	8.56367	11.4828	12.3345	8.23281	8.34455	5.26634	8.05494	16.2479	26.496	27.8468	12.3503	27.5875	33.8958	52.5759	34.3108	4.79908	18.6526	25.7918	18.0325	14.1771	9.63155	16.4614	21.0606	9.42543	6.08494	5.09319	2.47931	3.58807	3.05279	1.89061	18.7301	21.2044
tnpA(IS5)	0	0	0	0	0	0	0	0	0	0	0	0	0	0	0	0	0	0	0	0	0	0	0	0	0	2.27667	0	0	0	0	0	0	0	0	0	0	0	0	0	0	0	0	0
tnpA-3	0	0	0	0.159239	0.0490363	0	0	0	0	0	0	0	0	0	0.021204	0.0192569	0	0	0	0.3528	0	0	0	0	0	0	0	0	0	0	0	0	0	0	0	0.0418275	0.019799	0.00491218	0.0229584	0.0112157	0.0130284	0	0
tnpA1	0.27633	2.29332	0	0.648753	0.504439	0.187955	0.217135	0.232114	0.182169	0.382063	0.235515	0.922857	0	0.737232	0.3752	0.340219	0.281236	0	1.00046	0.346157	0	0.27176	0	1.89705	0.973646	0	0	1.7566	0	0.828826	0	1.28721	0.247729	0	0	0.116318	0.153993	0.0785033	0.0872463	0.0993839	0.0821826	0.950757	0
tnpA13	0	0	0	0	0	0	0	0	0	0	0	0	0	0	0	0	0.14914	0	0	0	0	0	0	0	0	0	0	0	0	0	0	0	0	0	0	0	0	0	0	0	0	0	0
tnpA2	0	0.843906	0	0.736668	0	0.256438	0.0732831	0	0.0636881	0	0	0	0	0	0.291716	0.156567	0.0969106	0.850766	0	1.33403	0.880216	0.753379	0.852875	0.948524	1.94729	3.88218	0	0	0	0	0	1.46164	0	0	0	0.125609	0.019819	0.0405255	0.0686226	0.063113	0.0277937	0	0
tnpA3	0	0	0.378182	0.156086	0	0.268269	0	0	0.0614359	0.110307	0	0	0	0	0.0207841	0	0	0	0	0	0	0.268531	0.303995	0.338088	0.347042	0	0	0.845257	0	0	0	0	0.354107	0	0	0.122998	0.0194069	0.019118	0.0135023	0.0326576	0.00957781	0	0
tnpA4	0	0	0	0	0	0.194353	0	0	0	0	0	0	0	0	0	0	0	0	0	0	0	0	0	0	0	0	0	0	0	0	0	0	0	0	0	0	0.0980048	0	0	0	0	0	0
tnpAN	1.00649	0	0	0	0	0	0	0	0	0	0	0	0	0	0	0	0	1.11779	0	0	0	0	0	0	0	0	0	0	0	0	0	0	0	0	0	0	0	0	0	0	0	0	0
tnpAcp2	0	0	0	0	0	0	0	0	0.0678887	0	0	0	0	0	0	0.0417163	0	0	0	0	0	0	0	0	0	0	0	0	0	0	0	0	0	0	0	0	0	0	0.019894	0	0	0	0

## Sheet: Table S8
Table S8: Detailed characteristics of MGEs
sample_id	Glacier_Foreland	Geo_Location	Location	nRead	n16S	nCell	nCell_n16s	Abundance	Simpson	Shannon	Richness
BG12-2	Mackay Glacier region	Antarctic	Antarctic	1208705	95.5556	106.9	1.11872	0.108208	0.921089	2.7774	22
CN-4	Mackay Glacier region	Antarctic	Antarctic	1097191	102.263	98.4275	0.962491	0.122917	0.868954	2.68094	25
FI-1	Mackay Glacier region	Antarctic	Antarctic	891212	91.0661	91.0837	1.00019	0.123462	0.919753	2.73347	19
G1	Russell Glacier	Arctic	Greenland	2114430	87.216	139.472	1.59916	0.234871	0.964962	3.71327	62
G2	Russell Glacier	Arctic	Greenland	6866343	184.459	516.768	2.80153	0.0609427	0.964882	3.69389	62
G3	Russell Glacier	Arctic	Greenland	8575453	229.023	649.334	2.83523	0.103467	0.970987	3.92945	86
G4	Russell Glacier	Arctic	Greenland	12634925	284.98	812.865	2.85236	0.0449463	0.956512	3.53841	53
G5	Russell Glacier	Arctic	Greenland	8864658	179.474	546.496	3.04499	0.055849	0.952875	3.4461	51
G6	Russell Glacier	Arctic	Greenland	10743975	225.037	663.655	2.9491	0.0524623	0.938048	3.36813	50
G7	Russell Glacier	Arctic	Greenland	8975889	210.741	565.88	2.68519	0.0611425	0.947183	3.43079	51
G8	Russell Glacier	Arctic	Greenland	7291100	159.972	452.523	2.82877	0.0603804	0.92418	3.09496	39
MG3-2	Mackay Glacier region	Antarctic	Antarctic	1003325	81.5063	97.0289	1.19045	0.0465399	0.855175	2.20496	12
MG6-4	Mackay Glacier region	Antarctic	Antarctic	1079467	84.7599	100.109	1.18109	0.0656727	0.782159	1.9874	12
MGM-3	Mackay Glacier region	Antarctic	Antarctic	1383381	129.101	152.759	1.18325	0.0862942	0.914634	2.79954	24
ML1	Midtre Lovenbreen	Arctic	Svalbard	15879106	354.491	975.206	2.751	0.0928962	0.977016	4.22327	121
ML2	Midtre Lovenbreen	Arctic	Svalbard	17484642	295.034	980.046	3.3218	0.0856606	0.974224	4.08673	104
ML3	Midtre Lovenbreen	Arctic	Svalbard	13032290	277.629	839.812	3.02495	0.0517697	0.958904	3.59665	64
MS4-1	Mackay Glacier region	Antarctic	Antarctic	1088344	93.717	110.68	1.18101	0.058293	0.866193	2.28797	13
MS5-1	Mackay Glacier region	Antarctic	Antarctic	1259344	112.571	126.214	1.1212	0.117381	0.910093	2.72686	22
MS6-5	Mackay Glacier region	Antarctic	Antarctic	954366	91.2475	94.7363	1.03823	0.189833	0.935116	3.02425	29
MS7-5	Mackay Glacier region	Antarctic	Antarctic	1051930	91.386	114.187	1.2495	0.150397	0.86421	2.35263	17
MtG-4	Mackay Glacier region	Antarctic	Antarctic	1229030	103.72	130.212	1.25542	0.0624842	0.814679	2.17217	16
MtG22-5	Mackay Glacier region	Antarctic	Antarctic	1085653	91.2863	124.633	1.3653	0.127146	0.817685	2.09914	16
PT-2	Mackay Glacier region	Antarctic	Antarctic	976176	72.2691	105.743	1.46318	0.217749	0.765941	2.03633	17
SP-2	Mackay Glacier region	Antarctic	Antarctic	950988	67.1106	96.3117	1.43512	0.342081	0.932103	2.9529	27
SV1	Midtre Lovenbreen	Arctic	Svalbard	488043	43.937	43.8185	0.997305	0.273472	0.947314	3.17964	33
SV10	Midtre Lovenbreen	Arctic	Svalbard	1071870	54.0452	74.9316	1.38646	0.0839504	0.889522	2.39448	14
SV2	Midtre Lovenbreen	Arctic	Svalbard	390453	29.2558	31.8368	1.08822	0.0694592	0.869819	2.15421	10
SV3	Midtre Lovenbreen	Arctic	Svalbard	386646	38.0438	32.921	0.865345	0.266851	0.897864	2.54337	18
SV4	Midtre Lovenbreen	Arctic	Svalbard	827521	66.3292	73.3854	1.10638	0.199035	0.941744	3.12658	30
SV5	Midtre Lovenbreen	Arctic	Svalbard	1304220	97.9867	112.413	1.14723	0.100427	0.919781	2.76523	22
SV6	Midtre Lovenbreen	Arctic	Svalbard	1065674	77.6457	86.832	1.11831	0.113608	0.934605	2.9307	24
SV7	Midtre Lovenbreen	Arctic	Svalbard	2768634	159.427	197.244	1.23721	0.153327	0.960037	3.47957	47
SV8	Midtre Lovenbreen	Arctic	Svalbard	386151	37.5159	32.7332	0.872516	0.182374	0.906457	2.52589	15
SV9	Midtre Lovenbreen	Arctic	Svalbard	2131122	134.518	149.218	1.10927	0.0593794	0.922965	2.83256	22
SW1	Storglaciaren Glacier	Arctic	Sweden	8049742	64.747	97.1186	1.49997	0.197421	0.964682	3.54133	44
SW2	Storglaciaren Glacier	Arctic	Sweden	17005968	134.043	299.449	2.23398	0.237991	0.966994	3.95384	100
SW3	Storglaciaren Glacier	Arctic	Sweden	68543918	517.696	1141.57	2.2051	0.091531	0.953202	3.75798	110
SW4	Storglaciaren Glacier	Arctic	Sweden	73328256	578.761	1355.2	2.34155	0.126103	0.976086	4.2899	163
SW5	Storglaciaren Glacier	Arctic	Sweden	30020347	230.664	570.858	2.47484	0.115151	0.95561	3.7114	89
SW6	Storglaciaren Glacier	Arctic	Sweden	103374292	650.662	1722.8	2.64776	0.0781185	0.965329	4.01512	122
TG1-5	Mackay Glacier region	Antarctic	Antarctic	973883	76.304	105.494	1.38255	0.110059	0.887296	2.40383	14
TG5-1	Mackay Glacier region	Antarctic	Antarctic	1050839	80.9966	113.345	1.39939	0.160688	0.884228	2.51435	19

## Sheet: Table S9
Table S9. List of core microbiome identified among the samples collected from three different GF ecosystems. Values are represented in relative abundance (%)
Genera	ML1	ML2	ML3	SV1	SV2	SV3	SV4	SV5	SV6	SV7	SV8	SV9	SV10	G1	G2	G3	G4	G5	G6	G7	G8	SW1	SW2	SW3	SW4	SW5	SW6
Sphingomonas	0.112148	0.0673045	0.0200546	0.0342195	0.151928	0.0157494	0.0214681	0.0236143	0.0310655	0.0306717	0.0304009	0.0369581	0.0355136	0.0509413	0.0349336	0.0216048	0.02749	0.00853049	0.0113407	0.0116754	0.00626605	0.0468479	0.0137222	0.0210997	0.0304318	0.0183389	0.0226025
Sphingopyxis	0.0229266	0.00142753	0.00211859	0.00519209	0.00970343	0.00354762	0.00640324	0.00676964	0.00666702	0.0058399	0.00399999	0.00652623	0.00544223	0.0106593	0.007414	0.00381281	0.00517526	0.00197783	0.00220236	0.00261352	0.00181924	0.00583409	0.00807247	0.00640218	0.0106574	0.0037135	0.00264918
Sphingobium	0.0123199	0.00274296	0.00650618	0.00946564	0.0248843	0.00822448	0.0112798	0.0119682	0.0148874	0.0121922	0.0115674	0.0151442	0.0123583	0.0579901	0.0203201	0.0117595	0.0176197	0.00876865	0.0103391	0.00931626	0.00780683	0.0341783	0.0102827	0.0136876	0.0116915	0.0122799	0.00854044
Novosphingobium	0.00212353	0.0011998	0.00185323	0.00496116	0.0104946	0.00794367	0.00708482	0.00701313	0.00789315	0.00510426	0.00455128	0.00377419	0.00368714	0.016097	0.00513293	0.00340965	0.00414326	0.00159552	0.00217409	0.00215963	0.00151121	0.0104682	0.00808698	0.00414113	0.0075032	0.00392678	0.00232186
Rhizorhabdus	0.00449009	0.00202497	0.00392211	0.00161653	0.00368219	0.00239939	0.00867178	0.00624616	0.00637833	0.00891161	0.00634537	0.00846398	0.00668043	0.00568263	0.00591764	0.00403303	0.00789455	0.00245337	0.00285194	0.00484321	0.00398839	0.00668051	0.00298045	0.00448074	0.00304443	0.00293251	0.00290368
Allosphingosinicella	0.000208494	0.000149274	0.000653231	0	0	0	0.000148016	0.000240031	0.000473083	0.000902312	0.000694489	0.00134742	0.000712427	9.23481e-05	0.000543527	0.000134013	0.000691379	6.70733e-05	8.70235e-05	0.000254656	3.95983e-05	0	5.12979e-05	0.000126503	8.19623e-05	0.000115726	6.58509e-05
Sphingorhabdus	0.000716069	5.4128e-05	0	0	0	0.000375748	0.000534452	0.000373732	0.000217287	0.000209899	0.000119458	0.000214039	0	9.71377e-05	0.000129637	6.09545e-05	7.36724e-05	3.60375e-05	5.36432e-05	4.42838e-05	3.04602e-05	0	4.7719e-05	2.52079e-05	2.50042e-05	0	1.97492e-05
Sphingosinithalassobacter	0.000694549	0.000376125	0	0	0	0	0.000697536	0.000758159	0.000861276	0.00112839	0.000835464	0.00123563	0.000568421	0.0027911	0.000912483	0.000559917	0.000976921	0.00015877	0.000179806	0.000332274	0.000127171	0.000998441	0	0.000247749	0.000340244	0.000403696	0.00021191
Blastomonas	0.000143613	4.46674e-05	0	0	0	0	0.000359404	0.00103688	0.000426984	0.000290384	0.000111296	0.000343023	0.000369094	0.000446624	0.000484093	0.000185717	0.000669543	0.000113371	0.000221718	0.000235857	0.000107245	0.000391397	0.000157075	0.000174754	0.000354358	0	0.000148483
Tsuneonella	0.000182786	4.3451e-05	0	0	0.00214249	0.000530644	0.00119565	0.00152827	0.00128348	0.000616967	0.000573547	0.000497057	0.000284633	0.00233415	0.000771505	0.000455819	0.000418624	0.000191345	0.000143546	0.000152619	0.000115114	0.000653507	0.000493295	0.000166635	0.000411817	0.000259543	0.000116738
Erythrobacter	0.000684949	0.000224283	0.000430357	0.00126105	0.000542173	0.00159593	0.00184266	0.00212725	0.00225972	0.00162085	0.00149731	0.00131564	0.000853476	0.00330523	0.00179568	0.00107038	0.00115259	0.000373328	0.000411335	0.000517839	0.000247997	0.00149438	0.000787761	0.000537407	0.000760515	0.000639185	0.000274429
Porphyrobacter	0.000551387	0.000208538	0	0	0	0.001493	0.00323552	0.00457947	0.00206071	0.00117519	0.0044986	0.00119581	0.000878814	0.00316259	0.00137648	0.000875843	0.00133279	0.00029997	0.000376888	0.000460474	0.000310694	0.00109894	0.000501248	0.000391341	0.000494496	0.000559791	0.000284183
Qipengyuania	0.000497653	0.000282939	0	0	0	0.00157894	0.00107378	0.00170885	0.00150386	0.00164485	0.00136449	0.00161099	0.000502542	0.00282702	0.0016145	0.000885267	0.00109456	0.000331776	0.000328578	0.000375976	0.000242159	0.000826226	0.000541611	0.000313629	0.000519859	0.000265262	0.000223663
Altererythrobacter	0.000278464	8.97402e-05	0	0	0	0.000391737	0.000695763	0.000693039	0.000843005	0.000518448	0.000365052	0.00041331	0	0.000946381	0.000445331	0.000315926	0.000314558	0.000114525	0.000129362	0.000128103	8.89693e-05	0.000469676	0.00022249	0.00011274	0.000284289	0.000315219	8.23893e-05
Croceicoccus	0.000873663	0.000304833	0	0	0.00426204	0.00315288	0.00352402	0.00320377	0.00334756	0.00254159	0.00176887	0.00223161	0	0.00864495	0.00289034	0.0016213	0.00166702	0.000629053	0.000706106	0.000710963	0.000508305	0.00271705	0.00269851	0.00133439	0.00220388	0.00116231	0.000807113
Sphingosinicella	0.00036306	0.000316929	0.000984016	0	0.000384927	0.000120919	0.000313315	0.000418403	0.000735345	0.00164856	0.00125097	0.00246734	0.00121328	0.000455454	0.00162886	0.000291285	0.00118869	0.000149793	0.000160076	0.000496327	0.000111053	0.000257564	8.07247e-05	0.000178156	0.00016679	0.000203866	0.000136003
Polymorphobacter	0.00121404	0.000307131	2.11651e-05	0.00677488	0.013266	0.00211958	9.52797e-05	0.00043256	0.000307799	0.000251931	0.000669262	0.000547903	0.000517745	0.079602	0.000524434	5.79284e-05	9.41315e-05	3.82177e-05	4.13788e-05	3.51751e-05	2.70335e-05	0.0116818	0.000731294	0.000252929	0.000799204	0.000179476	0.00118271
Bradyrhizobium	0.0330633	0.0922697	0.0762688	0.0258722	0.0202046	0.0114633	0.0199024	0.0267753	0.0424662	0.0328485	0.0130647	0.0238084	0.109564	0.0221821	0.058453	0.0591906	0.122	0.201349	0.260234	0.228352	0.296625	0.0719352	0.082089	0.114586	0.0987831	0.0869472	0.192082
Variibacter	2.52563e-05	6.62916e-05	0.000564242	0	0	0	5.31793e-05	5.19072e-05	0.000116655	0.000157391	0.000120942	0.00030545	0.00065077	1.42189e-05	0.000224101	8.56821e-05	0.000291444	0.000372943	0.000234515	0.000189345	0.000189361	0	0	7.7866e-05	6.63436e-05	0.000114549	0.000126189
Nitrobacter	0.000273696	0.000389302	0.00165537	0.000329533	0.000247336	0.000107928	0.000347882	0.000384428	0.000624313	0.000559951	0.000392505	0.000592954	0.00142105	0.000186343	0.0018198	0.00128281	0.0011763	0.00190563	0.002155	0.00145836	0.00172341	0.000570177	0.000749785	0.0024498	0.00172644	0.00196852	0.00317078
Tardiphaga	0.000712847	0.012311	0.00286883	0.00476136	0.00454705	0.00665953	0.00159848	0.000984663	0.00125144	0.000721585	0.000547578	0.00064623	0.00201777	0.00504577	0.00155191	0.00247795	0.00195729	0.00361285	0.00347198	0.00332264	0.00272873	0.0094915	0.0075907	0.00730286	0.00502707	0.00407144	0.0067389
Rhodopseudomonas	0.000645776	0.00115791	0.0032676	0.000730421	0.000891064	0.000256828	0.000651447	0.00099882	0.00158257	0.00122518	0.000917823	0.00164128	0.00589578	0.00114634	0.00349646	0.00188795	0.00387532	0.0078118	0.00591664	0.00442547	0.00493126	0.000456041	0.000775434	0.00153196	0.00118795	0.00137156	0.00273363
Afipia	0.00146899	0.00487638	0.00391618	0.0065699	0.00545941	0.00278213	0.00273076	0.00115234	0.00340069	0.00318428	0.000612871	0.00115918	0.00772436	0.00470212	0.0100833	0.0072995	0.0104435	0.0172791	0.0258347	0.0188352	0.0164726	0.0183179	0.0142628	0.0200618	0.0218578	0.0102646	0.0251604
Mesorhizobium	0.00886227	0.0136307	0.0127674	0.0012857	0.00111219	0.000546633	0.00383024	0.00524325	0.013207	0.0168416	0.00863882	0.0132867	0.0185881	0.00147143	0.00339784	0.00855179	0.0283537	0.0203149	0.0219957	0.0241648	0.0210893	0.000824206	0.00109197	0.02201	0.0300779	0.0381521	0.0209909
Aminobacter	0.00617099	0.00507357	0.00866902	0	0	0	0.00909367	0.0080777	0.0122833	0.0132497	0.0111845	0.0138004	0.0236891	0.00235989	0.00549744	0.00237195	0.00561012	0.00681968	0.00664717	0.00342177	0.0048631	0.0030933	0.00136576	0.00249117	0.00186156	0.00438565	0.00371897
Methylobacterium	0.0012826	0.000382072	0.00154954	0.00159058	0.00144634	0.00138007	0.00281939	0.00101203	0.00134054	0.00175371	0.00120126	0.00265147	0.00241516	0.00184397	0.00597966	0.00695884	0.00190565	0.00204413	0.0018068	0.00136727	0.00145092	0.00241909	0.00261858	0.00166882	0.00185483	0.00157391	0.00104538
Microvirga	0.000153342	0.000260841	0.000770281	0	0	0	7.93259e-05	0.000139048	0.000270414	0.000455863	0.000328695	0.000971494	0.00106716	0.000140842	0.000937319	0.000246325	0.00046987	0.000734087	0.000531632	0.000358631	0.000416798	0.000104541	3.91694e-05	9.03153e-05	0.000122227	0.000225565	0.000208154
Methylorubrum	0.000881524	0.000310307	0.000642328	0.00102882	0.00202291	0.000424715	0.0016592	0.00107243	0.00174588	0.00125621	0.000940083	0.00178391	0.00120821	0.00119334	0.00294246	0.00450691	0.00164755	0.00278489	0.00354002	0.00186951	0.0022736	0.00229434	0.00380698	0.00311503	0.00279302	0.00386455	0.00294705
Rhizobium	0.00337649	0.00649056	0.0016536	0.00184097	0.00183782	0.00210459	0.00302723	0.0039978	0.00305635	0.00318044	0.00378185	0.00412413	0.00480075	0.00211533	0.00245808	0.00128177	0.0055331	0.00532624	0.00723831	0.00473342	0.00487199	0.00101309	0.000702464	0.00170872	0.00156473	0.00196533	0.00232217
Agrobacterium	0.000912321	0.00137178	0.000273703	0	0	0	0.000502988	0.00136028	0.00066226	0.000680745	0.00136227	0.000690907	0.00106378	0.000356371	0.000608131	0.00032241	0.000882987	0.00125323	0.00123454	0.000970754	0.00130497	0.000151003	0.000154888	0.0002295	0.000294032	0.000335909	0.000492882
Sinorhizobium	0.00374258	0.00421833	0.00231966	0	0	0	0.000395743	0.00312229	0.00228109	0.00241297	0.00176887	0.0020387	0.00328215	0.000251151	0.00111046	0.000559484	0.00115653	0.00142585	0.00139867	0.000946723	0.00107893	0.000106056	0.00016304	0.000667854	0.000356292	0.0010052	0.000995881
Ensifer	0.0002947	0.000477286	0.000468197	0	0	0	0.000192332	0.000369957	0.000474489	0.000563796	0.000536448	0.000678382	0.000708626	0.000137849	0.000385465	0.000179664	0.000520821	0.000698435	0.000588048	0.000481017	0.000585725	0	7.63504e-05	0.000188054	0.000147589	0.000184018	0.000199249
Shinella	0.000703376	0.000524994	0	0	0	0.00356661	0.00311188	0.00237735	0.00206352	0.00242172	0.00244184	0.00279129	0.00383916	0.00147158	0.00140734	0.000841345	0.00204827	0.00291339	0.00223222	0.00189674	0.00152466	0	0.000722148	0.00082753	0.00103499	0.00103312	0.00116205
Bosea	0.0113282	0.00371902	0.000987223	0.000188119	0.000280096	0.000109926	0.0105122	0.00808147	0.00493969	0.00237028	0.00530661	0.00433929	0.00190797	0.000338261	0.00112998	0.000551789	0.00164981	0.00148985	0.00124627	0.00151786	0.00108007	0.00017474	0.00149758	0.000346183	0.000438326	0.00120604	0.000582117
Pseudolabrys	0.000602931	0.00110493	0.0201806	0.00061755	0	0	0.00136316	0.00148706	0.00106338	0.0015523	0.00217547	0.00355585	0.00760358	0.000119289	0.00188498	0.00170932	0.00433457	0.0128101	0.0070713	0.00269995	0.00385855	0	0.000289495	0.00575621	0.00184057	0.00169905	0.0045525
Starkeya	0.000167517	0.000164411	0.00092485	0	0	0	0.000124971	0.000195989	0.000249894	0.000343025	0.000441475	0.00062305	0.00129436	0.00159536	0.000306937	0.000151392	0.000584756	0.000914531	0.000709732	0.000426074	0.000589406	0	0	0.000199575	0.000147589	0.000183177	0.000253165
Xanthobacter	0.00049005	0.000374503	0.00207081	0	0	0	0.000805224	0.000529138	0.000611101	0.000818645	0.00122352	0.00160651	0.00282226	0.000406811	0.025857	0.00299671	0.00114905	0.00175801	0.00113418	0.000793619	0.000960005	0	0.000148923	0.00572922	0.000329783	0.000558782	0.000700188
Ancylobacter	8.66576e-05	8.06176e-05	0.000395883	0	0	0	0	0.000134015	0.000173717	0.000254583	0.000325727	0.000420601	0.000703558	7.40881e-05	0.000249799	0.00014655	0.000412526	0.00057583	0.000475536	0.000297195	0.00033392	0	0	7.22213e-05	8.1819e-05	9.94101e-05	0.000148058
Aureimonas	0.00156944	0.00031801	0.00127712	0	0	0	0.000953683	0.00138042	0.00112073	0.00193656	0.00375959	0.00308721	0.0024823	0.00158878	0.00140993	0.000704911	0.00261424	0.0029098	0.00226304	0.00173647	0.00155157	0.00165296	0	0.00073358	0.000327849	0.000904615	0.000738596
Martelella	0.000213712	0.000104269	0.000266969	0	0	0	0.000315088	0.000360833	0.000246239	0.000327776	0.000521609	0.000380971	0.000638946	0.000246361	0.000379866	0.000216842	0.000630494	0.000686379	0.000548589	0.000435473	0.00057481	0	0	0.000157588	7.80934e-05	0.000157946	0.000313685
Rhodoplanes	0.00168844	0.00408994	0.0241635	0.000534518	0	0	0.000546861	0.000841211	0.00262824	0.00455055	0.00190984	0.0047941	0.0128853	3.54725e-05	0.00417437	0.00499939	0.00793999	0.0106216	0.00794516	0.00671359	0.00602795	0	0.000558909	0.00498946	0.0059591	0.0099945	0.007937
Hyphomicrobium	0.000689008	0.000504181	0.00162041	0.000160874	0	0	0.000385107	0.000330947	0.00083935	0.00100587	0.00112038	0.00149809	0.00108321	7.79795e-05	0.000160503	0.000159952	0.000482264	0.000615202	0.000376888	0.00033925	0.000342424	0	4.1953e-05	0.000331801	0.000244096	0.000392931	0.000387593
Methylocystis	4.25234e-05	3.58826e-05	0.000210047	0.000220554	0.000538897	0	7.75532e-05	6.92096e-05	0.000122558	0.000149037	0.000132072	0.000245257	0.000446375	0.00129183	0.000342971	0.000141968	0.000422952	0.00051145	0.000732874	0.000464059	0.000639157	0.00132519	6.58125e-05	0.000328708	0.000122872	0.000142976	0.000394863
Devosia	0.00401176	0.00124555	0.000458096	0.00040997	0.000381651	0.000792468	0.00605979	0.0102597	0.00401123	0.0030611	0.00260656	0.00195065	0.000832361	0.000222713	0.000312535	0.000400657	0.000948397	0.000851562	0.000906388	0.000633442	0.000556026	0.000396952	0.00301266	0.000425364	0.000478376	0.000960628	0.000371903
Phreatobacter	0.000145997	0.000198875	0.0012582	0	0	0	0.000242409	0.000210775	0.000449752	0.000567244	0.000507511	0.000979533	0.00169175	0.000166287	0.000550562	0.000258949	0.000823281	0.00105034	0.000803794	0.000570456	0.000680533	9.54504e-05	8.11223e-05	0.000249218	0.000174456	0.000299408	0.000329679
Nordella	0.000271506	0.000215363	0.000339924	0	0	0	0.000117881	0.000220212	0.000747713	0.00090629	0.000220367	0.000529396	0.00055364	2.15529e-05	6.6613e-05	4.01176e-05	0.000148623	0.000139148	8.67035e-05	0.000114343	0.00011283	0	2.66431e-05	4.72454e-05	4.38469e-05	0.000171066	7.21513e-05
Pseudorhodoplanes	0.000231173	0.000253003	0.0010326	0	0	0	0.000132948	0.000292568	0.000435979	0.000481985	0.000356148	0.00093336	0.000943427	1.94575e-05	0.00024664	0.000129085	0.000416165	0.000661371	0.000442583	0.000284017	0.000351308	0	1.92864e-05	0.000215813	0.000128675	0.000246086	0.000267281
Stappia	3.65959e-05	3.38553e-05	0.00026312	0	0	0	0	8.05348e-05	7.61768e-05	0.000139888	0.000181784	0.000269185	0.000368249	3.84659e-05	0.000146864	7.30589e-05	0.000205574	0.000261881	0.000236542	0.000137987	0.000152301	0	0	4.66268e-05	4.49933e-05	6.6778e-05	8.72358e-05
Lichenihabitans	1.64295e-05	3.56123e-05	0	0.000141414	0.000537259	0	5.45088e-05	4.593e-05	6.09977e-05	5.17122e-05	0	6.65484e-05	9.92414e-05	0.000386306	0.000748104	0.000121477	0.000131804	0.000144535	0.000144932	9.36064e-05	0.00017007	0.000134338	2.16724e-05	0.000119544	0.000168295	0.000122286	0.000155692
Chelatococcus	8.50469e-05	8.87266e-05	0.000362853	0	0	0	0.000122313	0.000154463	0.000238088	0.000321677	0.000393247	0.000536874	0.000638523	0.000101778	0.000441598	0.000139979	0.000390001	0.000457843	0.000376675	0.000254365	0.000265131	0	0	7.06748e-05	7.42246e-05	0.000173757	0.000122009
Methylocella	2.31302e-05	2.6895e-05	0.000138214	0.000156982	0.000190006	0	5.93836e-05	5.6626e-05	8.43286e-05	7.62424e-05	0	9.70186e-05	0.000299413	0.000156558	0.00019022	8.03216e-05	0.000255542	0.000383972	0.000455167	0.000195934	0.000326686	7.97945e-05	2.96256e-05	0.000156196	8.83387e-05	6.94693e-05	0.000140728
Blastochloris	7.00992e-05	0.000163871	0.00136659	0	0	0	9.6166e-05	0.000133386	0.000208854	0.000356152	0.000303468	0.000671653	0.00193711	8.45652e-05	0.000505914	0.000200156	0.000744789	0.00107702	0.000743326	0.000502722	0.000609205	0	0	0.000226716	0.000112197	0.000198147	0.000275338
Kaistia	0.000159527	0.000177318	0.00129251	0	0	0	0	0.000169563	0.000370765	0.000541387	0.000520867	0.000911302	0.00106801	7.04959e-05	0.000265878	0.000121823	0.000526821	0.000825015	0.000451114	0.000384697	0.000398141	0	0.000449752	0.000329172	0.000207557	0.000420685	0.000487006
Paracoccus	0.000565884	0.000329701	0.000740938	0.00173329	0.00158066	0.00344869	0.00284731	0.00299646	0.00146057	0.00119283	0.00381153	0.00134798	0.00154986	0.00114485	0.000870706	0.000571243	0.00121417	0.00132864	0.00102594	0.000839163	0.000858217	0.00102167	0.00115281	0.000564703	0.000700262	0.000635316	0.000448598
Rhodobacter	0.000435543	0.00024388	0	0	0	0.001497	0.00135164	0.00121494	0.000787348	0.000693607	0.00205972	0.000733902	0.000908798	0.000368345	0.000381445	0.000261024	0.00060551	0.000603916	0.000594554	0.000356305	0.000496248	0	0.000561295	0.000266616	0.000281495	0.000320434	0.000250258
Cereibacter	7.64133e-05	0	0	0	0	0.00028381	0.000238864	0.000280299	0.000187772	0.00014864	0.000506769	0.000191233	0.000106421	5.31339e-05	6.6613e-05	4.39218e-05	6.27543e-05	7.38704e-05	6.29214e-05	3.96325e-05	5.27977e-05	0	7.61516e-05	3.60333e-05	5.70297e-05	0	2.1082e-05
Sulfitobacter	6.09503e-05	0	0	0	0	0.00120619	0.00057478	0.000457098	0.000255797	0.000100375	0.000997215	0.0001817	0	0.000143087	6.70437e-05	4.82448e-05	8.72462e-05	9.92634e-05	8.89431e-05	6.2598e-05	8.23696e-05	0	0.000222689	7.68608e-05	0.000102739	0.000123968	4.84037e-05
Roseovarius	0.000106437	0.000157045	0	0	0	0.000496667	0.000488807	0.000357373	0.000323541	0.000194915	0.000989795	0.000314796	0.00040879	9.29468e-05	6.18754e-05	4.91959e-05	7.73117e-05	0.000127606	8.29709e-05	9.35095e-05	7.61506e-05	0	0.000106374	6.87417e-05	0.000140138	0.000158619	4.5193e-05
Roseomonas	0.000462539	0.000203402	0.00112431	0.000900377	0.00428825	0.000783474	0.00155417	0.00109477	0.0013352	0.00102801	0.00169096	0.00181363	0.00168119	0.00334279	0.00509604	0.0019393	0.000892626	0.000572496	0.00125086	0.000953506	0.000979931	0.00732746	0.00143455	0.00041129	0.000674183	0.00116079	0.000665112
Roseococcus	0.000104762	1.69614e-05	0	0	0.000357081	0.000154896	0.000334144	0.00028313	0.000176247	0.000127159	0.000402151	0.000197028	0.000105998	0.000145482	0.000204146	0.000102628	5.49838e-05	5.48898e-05	4.63912e-05	3.5272e-05	4.89902e-05	0.000178275	0.000117508	2.44346e-05	5.42355e-05	3.93603e-05	3.35615e-05
Lichenicola	4.32322e-05	4.39241e-06	0	0.00022704	0.00132022	9.59356e-05	2.92486e-05	2.8313e-05	3.20449e-05	5.17122e-05	0	3.27134e-05	6.16564e-05	0.000753603	0.000240611	6.23379e-05	3.83608e-05	3.19336e-05	7.48658e-05	4.08922e-05	5.55899e-05	0.00236505	0.000128444	7.46184e-05	0.000147088	3.1791e-05	8.08748e-05
Komagataeibacter	0	4.14238e-05	0	0.000700582	0.00162488	0.000448699	0.000328826	0.00029477	0.000248488	0.000174628	0	0.000241892	0	0.00117852	0.000738629	0.000285232	0.000216689	0.000270345	0.000320792	0.000236729	0.000289372	0.00221101	0.00025311	0.000246898	0.000253768	0.000173589	0.000242625
Acidiphilium	0.00041048	0	0	0.000594197	0.00711705	0	0	0.000169563	0.000404777	0.000264395	0	0.00085653	0.00544814	0.00224135	0.00377799	0.00123448	0.00289122	0.0038133	0.00752966	0.00305558	0.00487707	0.00147822	0	0.000724456	0.000769471	0.000981149	0.00234695
Azospirillum	0.000107855	0.000240907	0.000238267	0.000703176	0.00123504	0.00031279	0.000340348	0.000377192	0.000346028	0.000391687	0.000790204	0.000483224	0.00151523	0.001349	0.000830509	0.000388207	0.000731412	0.000964548	0.000974322	0.00060505	0.000835753	0.00122318	0.000223683	0.000336208	0.000334369	0.00036669	0.000459381
Skermanella	0.000429165	0.000743736	0.00125259	0.00120526	0.00497292	0	0.000734761	0.000502084	0.000597608	0.00158279	0.00130217	0.00301057	0.0031753	0.00370261	0.00363227	0.000907314	0.00253919	0.00352244	0.00367845	0.00220159	0.00272416	0.00209031	0	0.000913206	0.000781077	0.00158821	0.00187811
Hypericibacter	7.72509e-05	7.84551e-05	0.000399571	0	0	0	8.42006e-05	0.000188753	0.000167252	0.000254451	0.000256723	0.000320031	0.000791398	0.000156109	0.000162513	9.40688e-05	0.000606789	0.00124207	0.00113514	0.000496424	0.000899465	0	6.70054e-05	0.000185193	0.000144867	0.00019697	0.000487854
Magnetospirillum	1.19194e-05	1.30421e-05	4.6499e-05	0	0	0	5.58383e-05	6.00865e-05	4.89106e-05	4.74692e-05	0.000106102	6.74831e-05	0.000170188	0.000129916	0.000119013	5.38648e-05	0.000120591	0.000213403	0.00024774	0.00010756	0.000131741	0.000205547	2.24677e-05	6.01587e-05	7.24334e-05	6.45913e-05	8.86897e-05
Stella	6.29476e-05	4.08156e-05	0.000198342	0	0	0	0.000100598	0.000149744	0.000116936	0.000144397	0.000214431	0.000180204	0.000404145	0.000181703	0.000112266	6.94276e-05	0.000206066	0.000282913	0.000235155	0.00016696	0.000255612	0.000306552	5.48769e-05	0.000128436	0.000116209	0.000168375	0.000241898
Brevundimonas	0.0307256	0.00176582	0.000392516	0.00115337	0.00593278	0.0324702	0.0151738	0.00964907	0.0057484	0.00297345	0.0158152	0.00532275	0.00232943	0.00220393	0.00137605	0.00051928	0.0027007	0.00161951	0.00223488	0.00129276	0.00160157	0.00361297	0.0145748	0.0013354	0.0011772	0.000500246	0.000849216
Caulobacter	0.00262627	0.0128659	0.00201373	0.00140116	0.003217	0.00296001	0.00170706	0.00169909	0.00133042	0.00089555	0.0014565	0.00130237	0.00185645	0.00121205	0.00111175	0.000764741	0.00369542	0.00217315	0.00380792	0.00285965	0.00355166	0.00202769	0.00106831	0.00355408	0.00220274	0.00136382	0.00277507
Phenylobacterium	0.00198166	0.00187887	0.00266664	0.0012338	0.00103029	0.00210359	0.00277951	0.00280173	0.00350498	0.00245461	0.00272231	0.00211777	0.00311111	0.000646287	0.000847449	0.000911897	0.00493103	0.00297162	0.00356807	0.00301488	0.00361462	0.00297916	0.00168448	0.00598084	0.00257945	0.00243967	0.00556449
Variovorax	0.0262386	0.0398395	0.0242202	0.0850766	0.0962546	0.0927588	0.0402262	0.0268379	0.0448783	0.103419	0.0642024	0.0729599	0.0835511	0.0308934	0.0214655	0.0254749	0.0444823	0.0508804	0.0404789	0.0356592	0.0215645	0.215535	0.0988068	0.0419154	0.0848044	0.101836	0.066912
Hydrogenophaga	0.0188604	0.00180008	0.00282522	0.0165739	0.0128156	0.0175732	0.0416319	0.0956187	0.0154847	0.0137528	0.0314026	0.0145154	0.0170108	0.0115048	0.00744874	0.00821347	0.00822819	0.0121914	0.00698758	0.0050686	0.00389586	0.00553865	0.013253	0.00898034	0.00947073	0.00891747	0.00904914
Acidovorax	0.0169324	0.0179787	0.00306092	0.0320789	0.0216018	0.0413962	0.0521042	0.0289069	0.0273368	0.0270995	0.028382	0.0134979	0.0152815	0.0519339	0.0110952	0.0130258	0.0144085	0.0148277	0.00827107	0.00676776	0.00578592	0.0133196	0.0666649	0.0308343	0.0276605	0.0293266	0.0391637
Ramlibacter	0.000634308	0.000586961	0.00046467	0.00149198	0.000332511	0.00212657	0.00532325	0.00329563	0.00168123	0.00144423	0.00129178	0.00154931	0.00110137	0.000868102	0.000354743	0.00169402	0.000864495	0.00109433	0.000339456	0.000298067	0.000185681	7.1209e-05	0.0048063	0.00335102	0.00166962	0.00262015	0.00327952
Polaromonas	0.099497	0.0245777	0.0216317	0.0299447	0.0018542	0.0160123	0.00921687	0.0227435	0.0514331	0.0281925	0.0363041	0.00910965	0.00101184	0.00432001	0.00050936	0.00100078	0.00467697	0.00107907	0.000317273	0.000229462	0.00011448	0.00989855	0.0137852	0.0074429	0.0277919	0.0342408	0.0245097
Rhodoferax	0.00468305	0.00509053	0.00457166	0.0149756	0.0109237	0.0224939	0.0201386	0.0156112	0.00882527	0.0110221	0.00983043	0.0100815	0.0161865	0.00919725	0.00696364	0.00671278	0.0100306	0.0118636	0.00930277	0.00726496	0.00519969	0.00566086	0.0156141	0.0107787	0.0101049	0.00914707	0.0106433
Comamonas	0.00915639	0.00744013	0.108398	0.140707	0.00332675	0.0843574	0.0473691	0.0372907	0.0423501	0.0434607	0.0155741	0.0207319	0.0740898	0.167975	0.0399533	0.0450297	0.0593109	0.0380411	0.0350288	0.0282844	0.029945	0.0690722	0.0943427	0.133374	0.108192	0.106069	0.0805006
Schlegelella	0.000273503	0.000280303	0.000322767	0.00132073	0.000892702	0.00151298	0.00208463	0.000862917	0.000799154	0.00109073	0.000832496	0.00095168	0.00174792	0.00159521	0.000519696	0.000818001	0.00121043	0.00137584	0.000780119	0.000499718	0.000428982	0.00027423	0.000615178	0.000976535	0.000719821	0.000702094	0.00109166
Diaphorobacter	0.00431561	0.0079135	0	0.0265495	0	0.0226058	0.0210586	0.0117181	0.00795668	0.00736369	0.00912704	0.00791907	0.00411662	0.0124776	0.00479743	0.00594423	0.00643714	0.00838545	0.00601219	0.00271255	0.00367541	0.00760674	0.0138755	0.00774098	0.00635028	0.00647612	0.00439644
Delftia	0.00279456	0.000430388	0	0.0336837	0	0.0319955	0.00854504	0.00615839	0.00135432	0.00363391	0.00624372	0.00217834	0.00515718	0.00912031	0.0023672	0.00271667	0.00159443	0.00159488	0.00203812	0.00169422	0.00119455	0.0405053	0.0124046	0.00724742	0.00419799	0.0030918	0.001288
Kinneretia	0.000271828	0.000382342	0.000487598	0.00112482	0	0.0038764	0.00230178	0.00169438	0.00106619	0.00112216	0.000895564	0.001053	0.0022361	0.00142623	0.000672159	0.000748227	0.00132473	0.0013525	0.00119199	0.00076232	0.000696143	0.00025908	0.000455915	0.000980478	0.000673538	0.000695366	0.000914279
Ottowia	6.79731e-05	2.82466e-05	0	0.00025169	0	0.000576613	0.000538884	0.000307353	0.0002156	0.000207247	0.000241884	0.00017067	0.000182435	0.000285725	8.47019e-05	0.000112831	0.000114886	0.000156205	0.000105047	6.42454e-05	5.15286e-05	0	0.000209168	0.00012341	0.000126597	7.43473e-05	8.31163e-05
Serpentinomonas	7.38361e-05	3.85856e-05	0	0.000398294	0	0.000525647	0.000672276	0.00044766	0.00034659	0.000334141	0.000234464	0.000266007	0.000612341	0.000308775	0.000268605	0.000131333	0.000291542	0.000362811	0.00017682	0.000145351	0.000109657	0	0.00041774	0.000286488	0.000280277	0.000289652	0.000216999
Ralstonia	0.000419565	0.00116162	0.00136547	0.00182411	0	0.00132011	0.00148149	0.00200299	0.00130344	0.00103756	0.00179706	0.000960839	0.00376653	0.00134735	0.0015799	0.00179457	0.00246011	0.00325543	0.00279755	0.00160139	0.00154192	0.000524724	0.000938275	0.00162135	0.00101915	0.00142118	0.00206664
Burkholderia	0.00285255	0.00193692	0.00278048	0.00352496	0.00221292	0.00156795	0.00298868	0.00318647	0.00174026	0.00236829	0.00188313	0.0058357	0.00608878	0.00287926	0.00762087	0.00438708	0.0045247	0.00944772	0.00657027	0.00515717	0.00691079	0.00125954	0.0015968	0.00495613	0.00537985	0.00275068	0.00737051
Paraburkholderia	0.000330716	0.000508843	0.00191319	0.00127402	0.000266992	0.000678545	0.0010206	0.000965473	0.000785942	0.00106845	0.000798365	0.000973177	0.0036259	0.00117149	0.00136686	0.00115641	0.00535605	0.00485531	0.00845472	0.0106508	0.0156143	0.000281301	0.000431459	0.00193552	0.00141851	0.00139073	0.00313031
Cupriavidus	0.00187722	0.0016906	0.0050615	0.00442923	0.00491068	0.0148161	0.0080837	0.00995139	0.00397216	0.00501436	0.00529028	0.00559063	0.0186198	0.00452266	0.00846459	0.014125	0.0101368	0.0138711	0.0127175	0.00730401	0.0174957	0.0020292	0.00285459	0.00806134	0.00634742	0.00772859	0.00854075
Pandoraea	0.000125251	8.53478e-05	0.000589255	0.000444999	0	0.000400731	0.000608904	0.000563429	0.000501193	0.000462891	0.000629195	0.000566596	0.00254523	0.000691788	0.000996611	0.000996195	0.00140882	0.00228626	0.00199887	0.00108151	0.00114124	0.000372711	0.000434442	0.000721981	0.000536839	0.000528169	0.000837161
Caballeronia	3.91731e-05	0.000134881	0	0	0	0	7.00195e-05	5.47385e-05	0.000112157	0.000120927	0.00029679	0.000119638	0.000199327	0.000108812	0.00011686	0.000148712	0.00183837	0.00189254	0.00418992	0.00659111	0.00789707	0	0	0.000152639	0.000739093	0.000179813	0.00116799
Massilia	0.00965894	0.00395756	0.00193244	0.00289444	0.000478292	0.00487273	0.00341589	0.00477294	0.00192016	0.00223171	0.0506917	0.00100309	0.00151523	0.00147787	0.00125445	0.00619998	0.00188902	0.00251801	0.00151449	0.000964359	0.000843495	0.00061967	0.00359145	0.00266206	0.00806082	0.00103598	0.00143412
Janthinobacterium	0.00126546	0.000316321	0.000397647	0.00140635	0.000709248	0.00129713	0.000989579	0.004828	0.00100576	0.000399775	0.00700202	0.000230863	0.000404567	0.000572499	0.000292867	0.00160003	0.000419805	0.000702667	0.000780865	0.000323068	0.000336332	0.000718655	0.00357654	0.000980865	0.00224436	0.000358616	0.000603138
Herbaspirillum	9.62576e-05	9.48084e-05	9.94117e-05	0.000660363	0.000217852	0.0004467	0.00045424	0.000412426	0.000220098	0.000190672	0.000459283	0.000117207	0.000308282	0.000330777	0.000210463	0.00130927	0.00031505	0.00040026	0.000300743	0.000180914	0.000193676	0.000114641	0.000179543	0.000330331	0.000308935	0.000173421	0.000298783
Collimonas	5.28321e-05	7.26437e-05	0.000116729	0.00041516	0.000171988	0.00026782	0.000243296	0.000418089	0.000218692	0.000124772	0.00036802	7.58951e-05	0.000157097	0.000232143	0.000100494	0.000798893	0.000447149	0.000998918	0.00159596	0.000222097	0.000204845	7.42392e-05	9.80228e-05	0.000196096	0.000267667	0.000129014	0.000250258
Duganella	0.00130218	0.000418225	0	0	0	0.000823447	0.000350984	0.000743059	0.000340406	0.000259092	0.00572211	0.000134592	0.000421882	0.000290216	0.000435999	0.00135328	0.000563313	0.000523249	0.000365051	0.000223648	0.000176035	0.000215647	0.000292279	0.000678602	0.000932249	0.000242722	0.000502696
Methylibium	0.00119626	0.00066278	0.00046018	0.00274395	0.00162324	0.00359859	0.0115661	0.00443224	0.00304201	0.00303856	0.00288999	0.00254772	0.00200679	0.00307593	0.000665412	0.00120941	0.00161164	0.00176994	0.00110454	0.000873078	0.000740691	0.000343924	0.00178608	0.0023441	0.00223698	0.0014422	0.00148519
Rhizobacter	0.00154772	0.00222492	0.00136258	0.00916205	0.00232758	0.00777678	0.00626586	0.00387699	0.00260547	0.00369053	0.00211537	0.00226732	0.00371543	0.00829143	0.00111333	0.00194769	0.00328467	0.00332519	0.00159938	0.00133975	0.00111015	0.0018782	0.00290132	0.00329117	0.00307007	0.0027485	0.00333574
Leptothrix	0.000341798	0.000467825	0.000299678	0.00180075	0.000389841	0.00233243	0.00275558	0.00154558	0.000961627	0.00125581	0.00110628	0.000829986	0.00114867	0.00183454	0.000325313	0.000602628	0.000751281	0.000810907	0.000480336	0.000337215	0.00031666	0.000647951	0.000850591	0.000863331	0.000836316	0.00063683	0.00077131
Rubrivivax	0.000552289	0.00079462	0.000479581	0.00221591	0.000630624	0.00247334	0.00383024	0.0022965	0.0014721	0.00169298	0.00171248	0.00124685	0.00259675	0.00232128	0.000720684	0.000832267	0.00183797	0.00180418	0.000887298	0.000764258	0.000753764	0.000468161	0.000698487	0.00125885	0.000983117	0.00111033	0.00147077
Thiomonas	8.85905e-05	5.59525e-05	6.01281e-05	0.000537113	0.00023587	0.000517653	0.000640811	0.000343846	0.000251861	0.000430803	0.000310146	0.000231985	0.000204395	0.00467159	0.000114276	0.000170673	0.000192591	0.000326518	0.000177353	0.000110855	8.68117e-05	0.000114641	0.00032091	0.000267234	0.000320183	0.00027855	0.000211728
Sphaerotilus	0.000150894	0.000229486	0.000214537	0.000958759	0	0.000897398	0.00164812	0.000857569	0.00054673	0.000591243	0.000481542	0.000429013	0.00073143	0.000937102	0.000242908	0.000389158	0.000611117	0.000547103	0.000331137	0.000244191	0.000203703	0.000225243	0.000369027	0.000505472	0.000429514	0.000453821	0.000531532
Mitsuaria	9.84482e-05	0.000146909	0	0.000530626	0	0.000750496	0.000592507	0.000383798	0.000255516	0.000311599	0.000239658	0.00022189	0.000397388	0.000576989	0.000173711	0.00025402	0.000453149	0.000462588	0.000262137	0.000211341	0.000216395	0.000120702	0.000158467	0.000323218	0.000257995	0.000258197	0.000323196
Xylophilus	0.000225954	0.000191779	0	0.000382725	0	0.000502663	0.000557054	0.00043256	0.000173436	0.000248617	0.000327953	0.000187121	0.000264362	0.000306231	0.000175433	0.000313505	0.000203509	0.000218405	0.000132242	0.000117735	0.000110545	0	0.000270805	0.000246666	0.000154252	0.000169889	0.000212577
Aquabacterium	3.51785e-05	5.92637e-05	0	0.000526734	0	0.000710523	0.000674048	0.000276209	0.000221503	0.000292903	0.000247078	0.000184317	0	0.000691489	0.000100781	0.000301401	0.000243443	0.000243413	0.000182152	0.000114149	0.000102042	0	0.000195648	0.000249372	0.00018943	0	0.000230508
Achromobacter	0.000516853	0.000370854	0.000767074	0.00299304	0.00270104	0.00194969	0.00282737	0.00264223	0.00240899	0.00222787	0.00131255	0.00297337	0.00645829	0.00343095	0.00485112	0.00531506	0.00589576	0.00809227	0.00638172	0.00436713	0.00470877	0.000872689	0.00252275	0.00360983	0.00279761	0.00225397	0.00495354
Bordetella	0.000918699	0.000445187	0.00136018	0.00132592	0	0.00221751	0.00839879	0.00417208	0.00252986	0.00300528	0.00418697	0.00290663	0.00457102	0.00212535	0.00307209	0.00339426	0.00427172	0.00682134	0.00501398	0.00256003	0.00364025	0.000490382	0.0065045	0.00260492	0.00378925	0.00345446	0.00319386
Pigmentiphaga	1.0051e-05	1.6556e-05	0	0	0	0	7.35648e-05	7.10971e-05	4.32887e-05	5.31708e-05	0	3.55174e-05	9.96637e-05	3.26287e-05	4.1346e-05	6.25108e-05	7.18035e-05	9.45182e-05	5.75891e-05	2.95548e-05	4.02329e-05	0	1.94853e-05	4.68588e-05	3.05926e-05	6.27411e-05	5.76725e-05
Nitrosospira	0	0	0.000193532	0.000201093	0	5.59624e-05	0.000528248	0.000730161	0.000234715	3.95135e-05	0	1.9815e-05	3.29397e-05	2.31993e-05	1.39256e-05	5.00605e-05	1.96722e-05	4.79645e-05	3.46601e-05	1.18219e-05	1.45955e-05	0	0.000311764	0.000350745	5.52386e-05	3.61644e-05	2.9018e-05
Nitrosomonas	8.36938e-05	5.54795e-05	0.00025831	0	0	0	0.000654992	0.000752182	0.00018215	0.000186429	0.000316823	0.000183008	0.000682021	0.000115547	0	0.000130728	0.000225935	0.000314078	0.000238675	0.000156786	0.000170831	0	0.000305004	0.000244888	0.000308935	0.00022136	0.000196038
Sulfuriferula	8.44026e-05	0.000136908	0.000823674	0.00180465	0	0.00158294	0.00559181	0.00182871	0.000487419	0.000356947	0.000274531	0.000266567	0.000668929	0.000186642	0.000120162	0.000340481	0.000370427	0.00116782	0.000524274	0.000127716	0.000150271	0	0.00558372	0.00469794	0.00270246	0.00182336	0.00178234
Usitatibacter	0.00145868	0.00323829	0.00626502	0.000210175	0	7.39504e-05	0.000810542	0.00200645	0.00330371	0.0047143	0.00233203	0.00133714	0.00468293	0.000108213	0.000249368	0.00195504	0.0017221	0.00169851	0.00146063	0.000476365	0.000442562	0	0.00025987	0.00659928	0.00307129	0.0102625	0.00731848
Thiobacillus	3.73046e-05	3.20308e-05	0	0	0	0.00363756	0.00831105	0.00178624	0.000255516	0.000144794	0	0.000132349	0.00050043	4.14594e-05	0.000111835	0.000173439	0.000214034	0.000445403	0.00028176	9.22498e-05	0.000111688	0	0.00603069	0.000468665	0.000701408	0.000278045	0.000306113
Azoarcus	0.000317251	0.000391803	0.00173233	0.00134148	0.000552001	0.00116022	0.00212274	0.00173747	0.00104567	0.00144343	0.00128807	0.00107767	0.00373232	0.00125845	0.000973784	0.00149438	0.00218617	0.00318938	0.00219532	0.00111562	0.00104352	0.000753502	0.000825937	0.00137538	0.00100655	0.00185969	0.00174344
Thauera	0.000638303	0.000518372	0.00251335	0.00399202	0	0.00139806	0.00495632	0.00270012	0.00156739	0.00290185	0.00239584	0.00274307	0.00884473	0.00193572	0.0031545	0.00277633	0.00468533	0.00751683	0.00488611	0.00263125	0.0022769	0	0.00117309	0.00379108	0.00183426	0.00350223	0.00475623
Aromatoleum	8.29851e-05	0.000123325	0.000330945	0	0	0	0.000554838	0.000402988	0.00043879	0.000542316	0.000595064	0.000503412	0.00104098	0.000377774	0.000269036	0.000298893	0.000484723	0.000825399	0.000561707	0.000242349	0.000235686	0	0.00015628	0.000307289	0.000309651	0.000561642	0.000596596
Azospira	0.000118486	0.000129339	0.000930782	0	0	0	0.000905822	0.000741171	0.00072888	0.000738424	0.000560191	0.000846623	0.00187756	0.000361161	0.000720827	0.000578073	0.00102463	0.00210274	0.00121801	0.000498846	0.000520616	0	0.000313752	0.000744715	0.00046068	0.00102892	0.000969044
Rugosibacter	5.03838e-05	0.000156572	0.00108856	0.00104698	0	0.00040273	0.0020966	0.000811325	0.000234433	0.000255644	0	0.000210113	0.00105998	0.00100191	0.000105662	0.000119488	0.000290263	0.00119065	0.000660248	0.000117929	0.000196849	0.000245444	0.00281105	0.00239235	0.00127916	0.00118518	0.00100473
Dechloromonas	0	1.97996e-05	0	0	0	0.000101932	6.82468e-05	7.14117e-05	0	4.33587e-05	0.000104618	3.12179e-05	0.000141472	5.20861e-05	3.96232e-05	4.95417e-05	8.45905e-05	0.000124913	9.88612e-05	3.98263e-05	3.64254e-05	0	3.65846e-05	6.01587e-05	4.09811e-05	5.68538e-05	6.70019e-05
Chromobacterium	1.50121e-05	2.16242e-05	0	0	0	0.000162891	0.000198093	0.000159182	0.000106254	8.02203e-05	0	8.63634e-05	0.000262251	0.000104921	0.000178305	0.000137818	0.000243542	0.000284965	0.000242194	0.000138762	0.000115622	0	6.74031e-05	0.000120317	6.56271e-05	0.000134733	0.000179197
Neisseria	1.75248e-05	1.97996e-05	0.000124104	0	0	0.000226848	0.000359404	0.000184034	3.2607e-05	4.24306e-05	0	0.000180952	0	0.000248906	0.000184908	0.000147761	0.000223673	0.000456945	0.000215212	0.000167639	0.000217156	0	4.7719e-05	0.000133076	8.1604e-05	7.82161e-05	9.32938e-05
Lysobacter	0.00218583	0.00244508	0.00118043	0.00149457	0.000687954	0.00416521	0.00684773	0.00341455	0.00302206	0.00421243	0.000756815	0.00216376	0.00167908	0.00039813	0.00132164	0.00139607	0.00175889	0.00121809	0.0015275	0.000915424	0.000946679	0.000122722	0.0178437	0.00338837	0.00325578	0.00157223	0.000938087
Thermomonas	0.000488955	0.00114682	0	0.00043981	0	0.000538639	0.0111393	0.00374361	0.00126943	0.000760833	0.000230754	0.000353118	0.000329397	6.06175e-05	0.000386039	0.000405239	0.000640527	0.000270986	0.000459753	0.000211826	0.00021081	0	0.00358489	0.00096308	0.000988992	0.000406555	0.000226389
Xanthomonas	0.00181768	0.00234163	0.00191111	0.00449929	0.00975912	0.00100533	0.002378	0.00240346	0.00225101	0.00195618	0.00185791	0.00126778	0.00230578	0.00253067	0.00130312	0.00142253	0.00329667	0.00140905	0.00222091	0.00169083	0.00161553	0.00697949	0.00496675	0.00278934	0.00215086	0.00134262	0.00150118
Stenotrophomonas	0.000696804	0.000733262	0.00258551	0.00038532	0.000622435	0.00160392	0.00396895	0.00222288	0.00162867	0.00138642	0.000695973	0.000931304	0.00101902	0.000514575	0.00202107	0.00177641	0.00192355	0.00250723	0.00211938	0.00159732	0.0012556	0.000362105	0.00528647	0.0020614	0.00175796	0.00105348	0.00115387
Luteimonas	0.000567172	0.000916662	9.39601e-05	0.000105087	0	0.000359759	0.00141235	0.000805033	0.000684467	0.000661254	0.000309404	0.000460044	0.000307015	7.40881e-05	0.000303347	0.000343247	0.000461706	0.000241233	0.000298717	0.000211244	0.000191392	0	0.00114884	0.000743555	0.000609773	0.000318415	0.000206579
Pseudoxanthomonas	0.00195582	0.0030484	0.0018574	0	0	0.000761489	0.0041471	0.00346362	0.00212424	0.00172931	0.00088666	0.00144855	0.00215882	0.000409505	0.00126938	0.00117171	0.00208712	0.00158013	0.00222017	0.001082	0.00132286	0	0.00350516	0.00173749	0.001936	0.00126121	0.0010037
Arenimonas	0.000357455	0.000212592	0	0	0	0.000215855	0.0024077	0.00226693	0.00101222	0.000654757	0.000422184	0.000318909	0	2.3798e-05	0.000117865	0.000194795	0.000240198	6.36106e-05	0.000125203	7.50983e-05	6.25704e-05	0	0.00218672	0.000552717	0.0016333	0.000602516	0.000166172
Pseudolysobacter	1.35302e-05	1.06769e-05	0	0.0234072	0.0298441	0.0010393	8.42006e-05	6.41761e-05	3.99155e-05	3.76571e-05	0	2.48622e-05	0.000149918	0.000908963	5.46973e-05	4.93688e-05	0.000182165	0.000295225	0.000357905	0.000138956	0.000215633	0.0370908	0.0113697	0.00157534	0.00266227	0.000110512	0.000361241
Rhodanobacter	6.36563e-05	0.000116027	0	0.00123899	0.00182472	0	0.000427651	0.000276524	0.000194237	0.000214009	0	0.000173661	0.000524501	0.000180954	0.000384317	0.000312122	0.000761511	0.000575317	0.00283882	0.00249171	0.00147377	0.003214	0.000632873	0.00166411	0.000847421	0.000307482	0.000425093
Dyella	3.21503e-05	5.45334e-05	0	0.000416457	0	0	0.000219365	0.000123004	0.000167252	0.000110452	0	9.51493e-05	0.000302792	9.66887e-05	0.00020673	0.000153553	0.000320657	0.000313052	0.000591141	0.000628694	0.000533435	0.000884305	0.000290489	0.000323063	0.000214435	0.000173253	0.000201188
Legionella	7.77019e-05	3.32471e-05	0.000527844	0.00053841	0.000855028	0.000307793	0.00182937	0.00180322	0.00118116	0.00049657	0.000523092	0.000576504	0.000421459	0.000126025	9.60433e-05	0.000226872	0.000121968	0.00023046	0.000269922	0.000178976	0.00024952	0.000689364	0.00013421	0.00109561	0.000371051	0.000351552	0.000709215
Pseudomonas	0.0676868	0.157829	0.015408	0.00783095	0.00961825	0.0109267	0.0172558	0.0146976	0.0114501	0.00841928	0.046182	0.00752502	0.0190763	0.00632158	0.0110127	0.00809847	0.0118952	0.0212338	0.0174335	0.0118058	0.0118216	0.0147297	0.00591159	0.00659998	0.00868893	0.00878863	0.00940814
Halomonas	3.56295e-05	4.10859e-05	0.000297433	0.00134019	0.0011728	0.000516653	0.00231197	0.00097208	0.000663385	0.000464747	0.000671488	0.000674831	0.000793931	0.00021044	0.000925978	0.000700415	0.000630691	0.00054441	0.000547523	0.000572782	0.000462488	0.00111712	0.000459295	0.00184938	0.000442553	0.000297557	0.000329679
Thioalkalivibrio	4.48429e-05	4.04777e-05	0.000212132	0	0	0	0.000562815	0.000474085	0.00032607	0.000219446	0.000372472	0.0003591	0.00141176	0.000106268	0.000413316	0.00030313	0.000298329	0.000738063	0.000442156	0.000272776	0.00023429	0	0.000158666	0.000161222	0.000223104	0.000220351	0.000241292
Shewanella	3.83999e-05	3.14902e-05	0.000213094	0	0	9.3937e-05	0.000233546	0.000115769	6.24031e-05	0.000101038	0.000129104	0.000214787	0.000726363	0.000101927	0.000201418	8.95728e-05	0.000177443	0.000267139	0.000171381	8.36256e-05	0.000181365	0	0.000153496	0.000105858	7.10005e-05	8.15802e-05	0.000263525
Methylococcus	7.28053e-06	8.58209e-06	3.3351e-05	0	0	0	0.000141812	8.27369e-05	3.48558e-05	4.04416e-05	0	4.39294e-05	0.000165543	2.60431e-05	6.74744e-05	3.62269e-05	6.69838e-05	8.18217e-05	6.88936e-05	3.5272e-05	4.45481e-05	0	4.59295e-05	2.94607e-05	2.47893e-05	3.53234e-05	2.73823e-05
Vibrio	9.79972e-05	3.98695e-05	0.000454247	0.000748585	0	0.000320785	0.000325724	0.000205741	0.000128742	0.000159247	0.000230754	0.000212731	0.000699758	0.000114949	0.000220081	0.000123638	0.000194165	0.000257136	0.00336427	0.000156398	0.000148748	0	9.50404e-05	0.000164779	0.000165716	0.000241545	0.000187739
Aeromonas	0.000211264	0.00057777	0.000456973	0.00373254	0	0.000603595	0.00557187	0.00562799	0.000635556	0.00198522	0.000456315	0.00182429	0.0036297	0.00115907	0.00233906	0.000612398	0.00138787	0.00228819	0.00198917	0.000936645	0.00199223	0	0.00155803	0.00150103	0.000767751	0.00274395	0.0016387
Acinetobacter	0.000842737	0.00154674	0.0103919	0.0018747	0.00353805	0.00716419	0.0147599	0.00537727	0.00144595	0.00111964	0.00475903	0.00447856	0.00313941	0.00062683	0.00161106	0.000460747	0.000791609	0.00168748	0.00189063	0.000642066	0.000286834	0.00160902	0.00149082	0.0160134	0.00203924	0.00238837	0.00239462
Sulfurifustis	4.12348e-06	6.01422e-06	0	0	0	0	3.36803e-05	4.40424e-05	2.61419e-05	3.19555e-05	3.26469e-05	3.29003e-05	5.57441e-05	5.98691e-06	1.8376e-05	1.954e-05	2.59673e-05	4.10391e-05	3.05009e-05	2.02523e-05	1.5484e-05	0	0	1.07481e-05	1.132e-05	2.13622e-05	1.56297e-05
Sorangium	0.000418469	0.000594597	0.00095323	0.00152831	0.00225878	0.000516653	0.00115975	0.00143924	0.000798311	0.00105745	0.00155221	0.00194112	0.0054946	0.00302983	0.00144539	0.00140308	0.00389618	0.00310705	0.00329953	0.00265441	0.00248962	0.00183628	0.00077603	0.00180074	0.00148041	0.00132547	0.00203974
Chondromyces	4.05905e-06	9.9336e-06	0	0	0	0	5.45088e-05	5.81989e-05	2.10821e-05	3.55356e-05	4.89704e-05	6.00057e-05	0.000129647	0.000110758	6.25932e-05	5.23085e-05	0.000137804	9.65702e-05	9.4702e-05	8.83737e-05	9.03654e-05	0	1.82923e-05	3.99769e-05	3.66824e-05	2.38853e-05	3.93773e-05
Sandaracinus	3.48563e-05	2.36514e-05	3.68785e-05	0.000134927	0.000273544	0	0.000729	0.000538262	0.000115249	0.000201413	0.000329437	0.000350501	0.000467068	0.000108662	0.000126335	0.00015217	0.000448526	0.000338701	0.000271842	0.000230915	0.0001754	0.000105551	8.80813e-05	0.000392114	0.000119719	0.000122623	0.00021815
Minicystis	2.1906e-05	5.22359e-05	7.45588e-05	0.000498191	0.000448808	8.59423e-05	0.000227342	0.000309555	9.4448e-05	0.00012464	0.00024782	0.000252921	0.000729741	0.00275473	0.000232858	0.000270794	0.000821216	0.000839891	0.00112576	0.000764936	0.000946679	0.000308572	0.000311963	0.000506477	0.000393978	0.000359121	0.000562065
Labilithrix	4.29744e-05	8.98078e-05	0.000105665	0.00114688	0.00232266	0.000275815	0.00043873	0.000346362	0.000131271	0.000216131	0.000336857	0.000207309	0.000334887	0.0013966	0.000316125	0.000377313	0.000610232	0.000511322	0.000396725	0.000347584	0.000344581	0.00200143	0.000397062	0.000649141	0.000492132	0.000255001	0.000400255
Corallococcus	2.33879e-05	0.000113392	3.92837e-05	0.000679824	0	0	0.000397072	0.000303264	0.000141391	0.000144662	0.000160267	0.000174783	0.000321373	0.000723518	0.000170696	0.000186322	0.000218755	0.000216866	0.000249659	0.000128297	0.000135294	0.000413113	0.000190081	0.000259734	0.000125021	9.55413e-05	0.000152602
Myxococcus	3.4212e-05	0.000110148	0.000109193	0	0	0	0.000292043	0.000175855	0.000159381	0.000161104	0.000208495	0.000149734	0.000319684	0.000339907	0.000181894	0.000201885	0.000215214	0.000252134	0.000314287	0.000138084	0.000180096	0	7.93329e-05	0.000202359	0.00012409	9.84008e-05	0.000190949
Archangium	5.70845e-05	0.000345919	0.000235702	0.000361967	0	0	0.000289384	0.000180889	0.000169782	0.000279777	0.000209237	0.000242453	0.000636412	0.000250702	0.000175003	0.000155974	0.000324886	0.000349987	0.00036633	0.000169092	0.000182888	0.000107571	9.16603e-05	0.000266848	0.000151602	0.000167702	0.000278428
Stigmatella	7.00992e-05	0.000642035	0.000299839	0	0	0	0.000492795	0.000228077	0.000235277	0.000206716	0.0002404	0.000189551	0.000459889	0.000276895	9.74789e-05	0.000104444	0.000190427	0.000297662	0.000292105	0.000121805	0.000121333	0	0.000121683	0.000343322	0.000209204	0.000209249	0.000241171
Anaeromyxobacter	4.9804e-05	0.00020151	0.000287973	0.000297099	0.000968049	0	0.000263238	0.000243177	0.000141391	0.000157921	0.000313855	0.00024507	0.000755079	0.000422077	0.000234438	0.000210185	0.000259968	0.000534663	0.000259791	0.000169867	0.00016017	0.000114136	5.8257e-05	0.000297236	0.000177179	0.00010412	0.000250924
Haliangium	3.34389e-05	4.77083e-05	1.9722e-05	7.13555e-05	0.00026863	0	0.000216263	0.000228392	8.37664e-05	0.000146916	0.000172138	0.000248622	0.00035558	5.17868e-05	8.8578e-05	9.70949e-05	0.000240886	0.000211223	0.000178313	0.000147386	0.000167404	7.47442e-05	5.78593e-05	9.53414e-05	7.47261e-05	5.48353e-05	0.000116981
Geobacter	5.72133e-05	0.000157924	0.000403419	0.000620145	0	0	7.66669e-05	0.00238616	0.00114968	0.000939572	0.00362752	0.000149921	0.000413013	0.00012348	0.000172419	7.49611e-05	0.000305509	0.00106702	0.000129255	8.2172e-05	8.37657e-05	0.000368166	0.000391694	0.000817014	0.000340817	0.000148695	0.00153505
Bdellovibrio	0	5.60877e-06	0	0.000101195	0.000129401	0.000167887	0.000193218	0.000100354	2.19254e-05	1.23314e-05	2.30012e-05	1.47678e-05	0	4.41535e-05	7.17812e-06	1.15857e-05	1.09181e-05	9.87504e-06	1.04514e-05	8.81799e-06	7.99581e-06	0.000131307	4.35436e-05	1.94085e-05	2.43594e-05	5.55082e-06	1.49028e-05
Acidithiobacillus	0.000206819	7.37924e-05	0.000816299	0.000835509	0	0.000229846	0.00126966	0.000851277	0.000480392	0.000421786	0.000579483	0.00047126	0.00159589	0.000408008	0.000622343	0.00026673	0.000639445	0.000851946	0.000680937	0.000360278	0.000528485	0	0.00121167	0.00136084	0.00110491	0.00060117	0.000593749
Pseudarthrobacter	0.109174	0.153564	0.0949542	0.000590305	0	0	0.000640811	0.0042998	0.107287	0.0772707	0.0610134	0.0276383	0.0050516	0.000137849	0.0012902	0.023414	0.000816298	0.000940437	0.000814565	0.000994786	0.000337093	0.000413113	0.00127867	0.0523223	0.0463484	0.0582901	0.0143939
Arthrobacter	0.0748278	0.126985	0.0400748	0.0047899	0.00837993	0.00200965	0.0052067	0.00655981	0.0127288	0.00975068	0.00922275	0.00712629	0.00633667	0.00231484	0.00600235	0.0338936	0.0026707	0.00341817	0.00314372	0.00290218	0.00209858	0.00515432	0.00740798	0.0117455	0.0129874	0.0157519	0.00899074
Kocuria	2.24214e-05	3.99371e-05	0.000300801	0	0	0	0.000373142	0.000732363	0.000678283	0.00038161	0.000493413	0.000563792	0.000625432	0.000438841	0.00206787	0.00154677	0.000619281	0.000590707	0.000599353	0.000594488	0.000603874	0	0.000459097	0.000322676	0.000355361	0.000551886	0.000506997
Microbacterium	0.000786168	0.000737384	0.000877549	0.0110458	0.0125208	0.00355661	0.00490845	0.00354227	0.00228249	0.00223079	0.00206121	0.00209497	0.00201903	0.00391559	0.00564272	0.00370612	0.00248362	0.00200361	0.0025384	0.00302263	0.00293903	0.00198476	0.00195628	0.0019332	0.00119562	0.0039431	0.00121542
Agromyces	0.00095478	0.000463433	0.000236023	0.000887404	0.00137099	0.000435708	0.00125326	0.000743059	0.000832885	0.000792523	0.00067223	0.00057183	0.000430328	0.000444379	0.000529889	0.000493256	0.000393837	0.000341907	0.000479696	0.000584216	0.000604636	0.000313118	0.00024456	0.000398223	0.000214721	0.000988382	0.000173805
Curtobacterium	7.70576e-05	4.5681e-05	0.000240031	0.00129997	0.0013153	0.000293803	0.0005411	0.00034825	0.000199859	0.000211622	0.000244852	0.000186747	0.000332775	0.00039364	0.000861088	0.0005447	0.000299608	0.000247517	0.000347987	0.000346227	0.000368823	0.000243929	0.000196046	0.000255172	0.000123302	0.000329517	0.000159387
Rathayibacter	9.45824e-05	9.33893e-05	7.00692e-05	0.000938001	0.00120392	0.000504661	0.000602256	0.000319622	0.000240899	0.000334538	0.000647002	0.000221703	0.000191726	0.000503649	0.000525008	0.000605222	0.00030728	0.000218918	0.000379768	0.000481598	0.000324528	0.000474222	0.000174174	0.000324764	0.000254198	0.000770891	0.000205368
Leifsonia	6.82308e-05	5.42631e-05	0.000148957	0.000987301	0.00146436	0.000448699	0.000620426	0.000358002	0.000218411	0.000201147	0.000238916	0.000185999	0.000174412	0.000455305	0.000302486	0.000280477	0.000248263	0.000218918	0.000434478	0.000456307	0.000587756	0.000283826	0.000126654	0.000294375	0.000497362	0.000639353	0.000277943
Leucobacter	1.94577e-05	2.35163e-05	0	0.000989896	0.00392789	0.000422716	0.000541986	0.000231852	0.00015404	0.000158186	0	0.000244696	0	0.000539421	0.000824479	0.00050683	0.000406034	0.000392693	0.000395445	0.000396422	0.000397125	0	0.000161847	0.000191997	0.000104674	0.000210258	0.000129763
Clavibacter	3.74335e-05	4.2505e-05	0	0.000599387	0.000781319	0.000177881	0.000314644	0.000324027	9.55724e-05	0.000173965	0.000172138	0.00013048	0	0.000465782	0.000363213	0.000294916	0.000181279	0.000158129	0.000223424	0.000236535	0.000285184	0.00016969	8.35083e-05	0.000103151	8.25354e-05	0.000221528	6.59115e-05
Marisediminicola	0.000141487	6.42643e-05	0	0.00513241	0.00592459	0.00249932	0.00663146	0.00913314	0.00136781	0.00033361	0.000448153	0.000147678	0	0.0026977	5.26874e-05	5.28272e-05	5.2328e-05	5.73265e-05	9.33156e-05	0.000107366	0.000136563	0.0030428	0.0326	0.000822968	0.000368544	0.00361055	0.000221179
Salinibacterium	9.5871e-05	0.000134205	0	0.00260123	0.00285337	0.000905392	0.00107023	0.000492646	0.000208854	0.000328837	0.000480058	0.000180391	0.000156252	0.000856428	0.000136384	0.000192547	0.00020164	0.000142867	0.000273548	0.000331692	0.000379991	0.00150498	0.00051119	0.000278678	0.000212428	0.000544485	9.01436e-05
Cryobacterium	0.00493794	0.00137834	0.000544359	0.00746898	0.00744956	0.00579911	0.00446662	0.00406166	0.00120674	0.000738955	0.00120571	0.000915601	0.000325174	0.00147562	0.000821034	0.000420629	0.000144492	0.000173519	0.000264803	0.000184112	0.000166135	0.0118399	0.00336161	0.00319228	0.00140618	0.000673499	0.00059599
Protaetiibacter	0.000174475	0.000323484	0	0.00196682	0.00271578	0.000800463	0.000923991	0.000612505	0.000477581	0.000727949	0.000659616	0.000266754	0.000221287	0.000404266	0.000153612	0.000308404	0.000313181	0.000205196	0.000486948	0.000557471	0.000693986	0.000253524	0.000219706	0.000550398	0.000153464	0.000475352	0.000255043
Microterricola	4.25879e-05	0.000151775	0	0.000576034	0.00069942	0.000572616	0.00117748	0.000548328	0.000106535	0.000113369	0	0.000110104	0	0.000361011	0.000126766	0.000100553	0.000115476	9.68267e-05	0.000173407	0.000167057	0.000197357	0.00027625	0.000247344	0.000329172	0.000155685	0.000198652	9.05071e-05
Cellulomonas	0.000198314	0.000694608	0.000793851	0.000965246	0.000440618	0.00166988	0.0019765	0.00358505	0.00153984	0.00141413	0.00222222	0.00200636	0.00274582	0.000589561	0.00427141	0.00318632	0.00199545	0.00172313	0.00173503	0.00175488	0.00159002	0.00035554	0.00176004	0.00327764	0.00100891	0.0028506	0.00101
Ornithinimicrobium	4.34254e-05	9.06863e-05	0.000372634	0.000675932	0	0.000182877	0.000791929	0.00155847	0.00125846	0.000985052	0.00129771	0.00112104	0.00105323	0.000103424	0.00173065	0.00178393	0.000386165	0.000315488	0.000273228	0.000281788	0.000295464	0	0.000625914	0.000843613	0.000435389	0.000797972	0.000692737
Serinicoccus	0	3.92614e-05	0	0	0	0	0.000431639	0.000691781	0.000659449	0.000499089	0.000704134	0.000766615	0.000508454	0.000104172	0.0014372	0.00135025	0.000335018	0.000365633	0.000267043	0.000294191	0.000313994	0	0.000659715	0.000486527	0.000230268	0.000240367	0.000403284
Janibacter	7.91838e-05	8.65642e-05	0.000329181	0.00122732	0.000751835	0	0.00138709	0.00227322	0.0018333	0.00153028	0.00218141	0.00163922	0.000801955	0.000285875	0.00277363	0.00354409	0.000647215	0.000647007	0.000449088	0.000440124	0.000510463	0	0.00152005	0.00135867	0.000613642	0.00113388	0.00122294
Phycicoccus	7.26764e-05	9.82548e-05	0	0.000705771	0	0	0.000861949	0.00182493	0.00352437	0.00212378	0.00146392	0.00120797	0.000671463	8.75586e-05	0.00202495	0.00265174	0.000446264	0.000342548	0.000265763	0.000338281	0.000389003	0	0.000765492	0.000603752	0.0003257	0.00053271	0.000389168
Intrasporangium	4.60026e-05	0.000124744	0.000421538	0.00151663	0	0	0.000557497	0.00168022	0.00129866	0.00117148	0.00126804	0.00144107	0.000865301	6.79515e-05	0.00165657	0.00500078	0.00022023	0.00023559	0.000139067	0.000163569	0.000190884	0	0.00140552	0.00152338	0.000594226	0.001256	0.00248234
Pedococcus	0.000187683	0.00164188	0.0023777	0.00131813	0	0	0.00109549	0.00380715	0.00531186	0.00684803	0.00286699	0.00267259	0.00154732	0	0.00206012	0.00711015	0.000879544	0.000451687	0.000457513	0.00105729	0.000548538	0	0.00229509	0.00193072	0.00167944	0.0118004	0.00136694
Cellulosimicrobium	1.86845e-05	4.1221e-05	0	0	0	0	0.000228671	0.000472198	0.000227968	0.000158452	0.00042812	0.000394991	0.000206929	9.59403e-05	0.000702595	0.000528618	0.000259575	0.000246235	0.000269389	0.000249811	0.000310821	0	0.000174771	0.00024164	0.000179615	0.000207062	0.000627613
Brevibacterium	3.11839e-05	6.10207e-05	0.00230459	0.000465757	0.00047174	0.000314789	0.00282471	0.000816987	0.00073394	0.000518316	0.000891112	0.0007096	0.00142865	0.00174384	0.00282115	0.00231567	0.00134066	0.00256315	0.0023395	0.00181447	0.00154878	0.00341399	0.00187078	0.00113551	0.00124921	0.00288575	0.00162047
Brachybacterium	0	1.20284e-05	3.81613e-05	0	0	0	7.09058e-05	0.000108219	8.68584e-05	7.30601e-05	0	8.15031e-05	8.36162e-05	6.57064e-05	0.000336941	0.000232838	0.000118427	0.000106317	0.000132775	9.90328e-05	0.000113845	0	4.27483e-05	6.78138e-05	3.77571e-05	6.87965e-05	6.21555e-05
Dermacoccus	3.21503e-05	4.98707e-05	0.000368465	0	0	0	0.000367824	0.00104066	0.000454812	0.000330163	0.000549804	0.000495187	0	0.000203405	0.000887503	0.00109424	0.000272558	0.000309076	0.000196976	0.00019981	0.00029483	0	0.000537833	0.000336285	0.000151745	0.000276363	0.000316048
Georgenia	3.78845e-05	9.55517e-05	0.000517262	0	0	0	0.000235319	0.000704679	0.00056725	0.000504526	0.000727878	0.000636696	0.000891484	0.000100281	0.0010213	0.000760678	0.000441346	0.00042732	0.000265336	0.000383728	0.000281376	0	0.000235811	0.00038817	0.00019552	0.000347347	0.000349367
Ruania	7.15167e-06	2.05429e-05	0	0	0	0	9.26207e-05	0.000273063	0.000167533	0.000167468	0.000178074	0.000197215	0	4.34051e-05	0.000439014	0.000303821	0.000152853	0.000118244	0.000123603	0.000148162	0.000159536	0	8.64907e-05	9.85118e-05	5.10831e-05	0.0001238	0.000121161
Pseudonocardia	0.00572075	0.00297244	0.00231148	0.00166583	0.00105814	0.000780476	0.00210502	0.00384742	0.025544	0.0121585	0.0341064	0.0167732	0.0134538	0.000632817	0.0151888	0.0100503	0.00532133	0.00400465	0.00427684	0.00594643	0.00677537	0.00289482	0.00296932	0.012855	0.00841453	0.0100535	0.00947381
Saccharopolyspora	0.000108628	0.000248678	0.00120705	0.000247798	0	0	0.000157765	0.000308612	0.000519464	0.000595354	0.000772396	0.00108702	0.00238686	0.0001371	0.00153899	0.000966712	0.000648396	0.00112434	0.000883032	0.000564448	0.000675075	0	0.000249332	0.00047346	0.000737016	0.000727998	0.001221
Amycolatopsis	0.000283941	0.000331458	0.000612986	0.000764153	0	0.00017888	0.000382891	0.000548643	0.00118172	0.00108198	0.00100092	0.00140182	0.002079	0.00031117	0.00435095	0.00284333	0.00154997	0.00142944	0.0017667	0.00240692	0.00239379	0	0.000356103	0.000765593	0.00371832	0.00121193	0.000910342
Saccharothrix	4.94174e-05	9.03484e-05	0.000286691	0.000236122	0	0	0.000118324	0.000264569	0.000523962	0.00064932	0.0004808	0.00058828	0.000636834	0.00014189	0.00158062	0.000931091	0.000552395	0.000435528	0.000470417	0.000692358	0.000509067	0	0	0.000193699	0.000306355	0.000337759	0.000288423
Saccharomonospora	2.88644e-05	3.91262e-05	0.000146712	0	0	0	0.000168401	0.000163901	0.000255516	0.000265854	0.000327211	0.000314236	0.000392743	7.78299e-05	0.000916933	0.000630987	0.000287411	0.000295866	0.000310448	0.000349522	0.000386337	0	0	0.000131916	0.000294964	0.000230443	0.000211244
Kutzneria	2.60939e-05	4.91274e-05	0.000247888	0	0	0	0.000134721	0.000155721	0.000334784	0.000270362	0.000359116	0.000364708	0.000701869	8.11227e-05	0.00145816	0.00079993	0.000629215	0.000431039	0.000710372	0.00230227	0.000895404	0	0.000101602	0.000436498	0.000841116	0.000345496	0.000276186
Mycolicibacterium	0.00725121	0.00863554	0.00189235	0.00158928	0.000484844	0.000824447	0.00110923	0.00197908	0.00535711	0.00675813	0.0141903	0.0160688	0.0129635	0.000419683	0.00349431	0.00505793	0.00608884	0.00304446	0.00326903	0.0218797	0.0131056	0.000315138	0.000913421	0.00278068	0.00483312	0.0065826	0.0044483
Mycobacterium	0.00273651	0.00452235	0.00107525	0.00201742	0.00120883	0.000484675	0.000810099	0.000885253	0.00326633	0.00549091	0.00518344	0.00695263	0.00870073	0.000491376	0.00324466	0.00377512	0.00508841	0.00241464	0.00468636	0.0349175	0.0206657	0.000118177	0.000378571	0.00165846	0.00729307	0.00363427	0.00316315
Rhodococcus	0.0140259	0.0022456	0.00243767	0.00778554	0.00402944	0.001484	0.00111366	0.00188753	0.00270948	0.00272537	0.00317565	0.00402992	0.00607653	0.00130934	0.00602259	0.00455317	0.00331083	0.00360375	0.00321699	0.00416442	0.00295782	0.000674718	0.00313912	0.00322839	0.00337586	0.00558816	0.00596844
Nocardia	7.171e-05	0.000130894	0.000236504	0.000515057	0.000380013	0.000126915	0.00029293	0.000402674	0.00100773	0.00100746	0.000583192	0.000972429	0.00115373	0.000260431	0.00222507	0.00181791	0.00104105	0.000817448	0.000938915	0.00143743	0.00124811	0.000131812	0.00110788	0.00104845	0.000801926	0.000959787	0.000632641
Corynebacterium	0.000108499	0.000144949	0.00161448	0.000707069	0.00257983	0.000734507	0.000998885	0.00101014	0.000959378	0.000799153	0.0010536	0.00117581	0.00254903	0.0196715	0.0106848	0.00428497	0.00255729	0.00258046	0.00249798	0.00226496	0.00191531	0.000680273	0.000752569	0.00155477	0.0144334	0.00108661	0.0015637
Gordonia	4.5616e-05	0.000198942	0.000365579	0.00150755	0	0.000355761	0.00101041	0.00110043	0.00145411	0.000987306	0.000757557	0.00139396	0.00107814	0.000622489	0.0030932	0.00279725	0.0012543	0.0010919	0.00125693	0.00177678	0.00174537	0	0.000695107	0.00092117	0.000700262	0.000732035	0.000693524
Streptomyces	0.0182302	0.00857398	0.0104855	0.00836157	0.00523009	0.00236142	0.00632347	0.00999921	0.0350832	0.0252723	0.0588357	0.100017	0.0284629	0.00839455	0.125036	0.0863753	0.0553664	0.0538694	0.0559138	0.0945099	0.0701023	0.00233576	0.00508545	0.0127575	0.0149465	0.0152136	0.0333481
Nocardioides	0.0327736	0.0314867	0.0277476	0.00720172	0.00423092	0.00396234	0.17183	0.150632	0.147765	0.133951	0.0590375	0.103994	0.0288315	0.00185969	0.0301965	0.105857	0.0491293	0.018073	0.0137088	0.0428596	0.0356269	0.000512604	0.0536946	0.00747174	0.0089652	0.0852225	0.00809312
Aeromicrobium	9.80616e-05	0.000140557	0.000335595	0.000450189	0	0	0.000495897	0.000766968	0.00121405	0.00106832	0.000825076	0.00167044	0.000734809	0.00012797	0.00178793	0.00352317	0.00119214	0.00051581	0.000979654	0.00267689	0.00102651	0	0.000365448	0.000559986	0.000324195	0.000617655	0.000300055
Friedmanniella	0.000166421	0.000241718	0.000253019	0	0	0	0.000155106	0.000253559	0.0006364	0.000678093	0.000585418	0.00128162	0.000627544	6.81011e-05	0.00283651	0.00196905	0.000600297	0.000210197	0.000212973	0.000652628	0.000321356	0	0.000139578	0.000129519	0.000226184	0.000582836	0.000248743
Marmoricola	0.000422786	0.000987481	0.00130053	0	0	0	0.00118546	0.00135714	0.00616695	0.00641974	0.00369652	0.0071504	0.000728052	0.000153714	0.00304769	0.0190217	0.00340447	0.000554669	0.000704933	0.00285596	0.00155741	0	0.00043305	0.000342394	0.000689801	0.0115788	0.000556007
Microlunatus	9.43247e-05	0.000146842	0.000363975	0.000556573	0	0.000150899	0.000278748	0.000449233	0.000552352	0.00077701	0.000662584	0.0017325	0.00103084	0.000147727	0.00452839	0.0040019	0.00138778	0.000532354	0.000822137	0.00145972	0.000905177	0	0.000284326	0.000570425	0.000323335	0.000809915	0.000385231
Tessaracoccus	6.02415e-05	8.75778e-05	0.000477978	0.000441107	0	0	0.000463104	0.00111648	0.00103696	0.000687508	0.00139491	0.0011603	0.00116978	0.000337662	0.00304654	0.00207781	0.00110479	0.00105086	0.000983387	0.000998177	0.000938175	0	0.000398056	0.000887456	0.000307788	0.000828081	0.000667172
Cutibacterium	5.69556e-05	0.000141503	0.00162201	0.000987301	0	0.00393136	0.00171636	0.00095635	0.000581024	0.000267445	0.000953438	0.00026825	0	0.00147158	0.000931003	0.00101781	0.000254853	0.000270345	0.000214893	0.000283048	0.000167531	0	0.00104326	0.000514983	0.000901155	0.000498228	0.000523596
Kribbella	0.000140005	0.000205497	0.00057755	0	0	0	0.000162197	0.000433818	0.00124047	0.00103027	0.000583192	0.00101019	0.000767748	6.76521e-05	0.00125287	0.00104193	0.00193447	0.000505166	0.0007044	0.00523973	0.00169549	0	0.000166818	0.000238392	0.000320756	0.00113708	0.000359908
Actinopolymorpha	8.7624e-06	2.35838e-05	0.000152004	0	0	0	5.36225e-05	4.81321e-05	0.000121152	0.000111778	0	0.000171979	0.000160475	0	0.000544532	0.000220647	0.000186197	0.00011491	0.000188658	0.000173937	0.000238605	0	5.7064e-05	7.02109e-05	6.22598e-05	0.000125314	7.33023e-05
Micromonospora	0.00180879	0.00218965	0.00376674	0.00154128	0.00110728	0.000425714	0.00126567	0.00243869	0.00366211	0.00375457	0.00378333	0.00646641	0.0068219	0.000641348	0.0078019	0.00485673	0.00467313	0.00381125	0.00534021	0.00606939	0.00794581	0.000255544	0.00119417	0.00138473	0.00177071	0.0029421	0.00268238
Actinoplanes	0.00144277	0.00147335	0.000608496	0.000526734	0.000188368	9.89336e-05	0.000545975	0.00127534	0.00249866	0.0037026	0.00312891	0.00627555	0.00274666	0.000220019	0.00271189	0.00272938	0.00353106	0.00143073	0.00233502	0.00534254	0.00696588	9.64604e-05	0.00028532	0.000493255	0.000661788	0.00292478	0.00105737
Plantactinospora	7.29341e-05	7.06164e-05	0.000156173	0	0	0	0	0.000154149	0.000233871	0.000244506	0.000209237	0.000507338	0.000345445	3.90646e-05	0.000512949	0.000328549	0.000319083	0.000222637	0.000346921	0.000508149	0.000543588	0	5.48769e-05	8.39747e-05	0.000112483	0.000109671	0.000309687
Phytohabitans	8.79462e-05	0.000102377	0.000188081	0	0	0	0.000143584	0.000133386	0.000278003	0.000277522	0.000333889	0.000600805	0.000442152	3.56221e-05	0.000622487	0.000334428	0.000373575	0.000269832	0.000473297	0.000451559	0.000557676	0	8.21165e-05	9.03927e-05	0.000115994	0.000199661	0.000227903
Nonomuraea	2.89288e-05	6.73728e-05	0.000440618	0.00038532	0	0	0.000120983	0.000219268	0.000331692	0.00030245	0.000391763	0.000582112	0.000837851	0.000186043	0.00156167	0.000963254	0.00075738	0.000558389	0.000871301	0.000810286	0.000954167	0	0.000169005	0.000249063	0.000167077	0.00030109	0.000343309
Streptosporangium	6.92617e-05	9.83899e-05	0.000709351	0	0	0	0.000375358	0.000438222	0.000887699	0.00110611	0.00043183	0.00119376	0.000875436	9.29468e-05	0.00154602	0.000833391	0.000881511	0.000652394	0.000907241	0.00294114	0.00290083	0	0.000429272	0.000442298	0.00036926	0.000458195	0.000432241
Actinomadura	3.93664e-05	7.79821e-05	0.000295349	0.000485218	0	0	0.000206513	0.00029823	0.000483765	0.000446184	0.000531254	0.00069745	0.000981857	0.000177362	0.0020416	0.0014202	0.00100761	0.000813472	0.00130503	0.000966006	0.00142541	0	0.000171788	0.000263832	0.000273399	0.000405378	0.000516751
Nocardiopsis	8.44026e-06	1.56099e-05	0.000134206	0	0	0	0.000104586	0.000145655	0.000197891	0.000140949	0.000264885	0.000268624	0.000318839	9.84847e-05	0.000897696	0.000500259	0.000244624	0.000238155	0.000350547	0.000236245	0.000303079	0	6.93914e-05	0.000120085	8.97e-05	0.000143985	0.000122615
Blastococcus	5.79865e-05	9.00106e-05	0.000325173	0	0	0	0.000319962	0.000342587	0.000720728	0.000603044	0.000461509	0.000909059	0.000801955	0	0.00168686	0.00320283	0.000457084	0.00041193	0.000290398	0.000407953	0.00036895	0	0.000301226	0.000240944	0.000294821	0.000613281	0.000272551
Geodermatophilus	0.00010444	0.000190833	0.000719452	0	0	0	0.000421003	0.000701848	0.00101166	0.000795573	0.000845852	0.00105599	0.00116767	0.000287671	0.0022123	0.0028263	0.000547084	0.000549155	0.000380834	0.00054439	0.000509701	0	0.000267823	0.000329404	0.000367827	0.000708318	0.00040292
Modestobacter	4.02684e-05	5.25062e-05	0	0	0	0	0.000373585	0.0003709	0.000601544	0.000519907	0.000615097	0.000970747	0.000707781	0.000197867	0.00212487	0.00498781	0.000578264	0.000407826	0.000425946	0.00103955	0.000508432	0	0.00032429	0.00038817	0.000245385	0.000209081	0.000294663
Frankia	4.89664e-05	0.000111027	0.000708709	0.000635713	0.000334149	0.000165889	0.000307997	0.000322139	0.000373576	0.000381742	0.000587644	0.000771662	0.00125129	0.000242919	0.00239563	0.00163323	0.00100348	0.000948388	0.000980721	0.00096901	0.00151121	0	0.000210958	0.00050524	0.000422708	0.00046425	0.000716908
Actinomyces	1.44966e-05	5.89934e-05	0.000317797	0.000448891	0	0.000545634	0.000384221	0.000508061	0.000326914	0.000251401	0.000718232	0.000439294	0.000481004	0.000486287	0.00175749	0.0010383	0.000472723	0.000453867	0.000432131	0.000464446	0.000593975	0	0.000393085	0.000327084	0.000338094	0.000373923	0.000358091
Nakamurella	0.000371951	0.000866858	0.00291773	0.0824299	0.0808067	0.0618975	0.0018595	0.000429099	0.00199606	0.00230305	0.00362232	0.00235873	0.00317066	0.000353677	0.00771907	0.00243412	0.00166328	0.00546538	0.00242247	0.00161389	0.00145232	0.0241616	0.098807	0.0265318	0.0355791	0.00425781	0.00702611
Jiangella	4.27167e-05	8.12933e-05	0.000369427	0	0	0	0.000149789	0.000181518	0.000465213	0.000419002	0.000342793	0.000667914	0.00109123	0.000130365	0.00115108	0.000784454	0.000509018	0.00054659	0.000501452	0.000460764	0.000522012	0	0.000149321	0.000168723	0.000182122	0.000262739	0.00023487
Bifidobacterium	3.81422e-05	5.12898e-05	0	0.000391807	0	0	0.000120097	0.000172709	0.000199015	0.000190805	0	0.000222451	0.000336154	0.000593453	0.00148013	0.000719522	0.00265063	0.000441042	0.000678591	0.000396131	0.000266781	0	0.000134409	0.000636924	0.000206625	0.000265094	0.000720725
Rubrobacter	2.08107e-05	4.16941e-05	0.000126189	6.22739e-05	0	7.39504e-05	3.0135e-05	6.76366e-05	0.000118341	0.00013591	6.45518e-05	0.000211422	0.000211574	3.06829e-05	0.000451791	0.000136261	0.000104164	8.87471e-05	7.34794e-05	0.000105913	7.53891e-05	0	1.33216e-05	3.25537e-05	3.53212e-05	4.79389e-05	3.2774e-05
Baekduia	0.00119974	0.0031326	0.0125041	0.00140635	0	0	0.00349167	0.00220873	0.00626814	0.00534957	0.0025331	0.0105414	0.0124787	8.29188e-05	0.0166085	0.0224753	0.00748999	0.00472783	0.004212	0.00781565	0.0059414	0	0.0142133	0.0078381	0.00616788	0.00877668	0.00245944
Conexibacter	0.00375598	0.00954139	0.0340952	0.00225873	0	0	0.00836467	0.00495855	0.0152758	0.0139752	0.00663623	0.0290441	0.0317594	0.000101778	0.0395115	0.0419739	0.0173973	0.00948427	0.00915677	0.0187307	0.0151971	0	0.00526798	0.0067936	0.0102457	0.0100364	0.00628843
Miltoncostaea	0.0011252	0.00280026	0.00735599	0.000319154	0	0	0.000268556	0.000905072	0.0020995	0.0012814	0.0017199	0.00319488	0.00404229	3.96633e-05	0.00252957	0.00151643	0.00109436	0.0011296	0.000663021	0.00122841	0.000700585	0	0.00011373	0.00033992	0.000501302	0.00196314	0.00195444
Iamia	0.000424848	0.000596083	0.000758736	0.000317857	0	0	0.000557054	0.00108722	0.00176668	0.0019705	0.000804301	0.002807	0.000857699	4.8045e-05	0.00503344	0.00278082	0.00114433	0.000401799	0.000448022	0.000844105	0.000385195	0	0.000191274	0.000415853	0.000488263	0.000451803	0.000451082
Aquihabitans	0.000726764	0.000539252	0.00104142	0.000420349	0	0.000673548	0.00189363	0.00256579	0.00171609	0.00156264	0.000984601	0.00220414	0.000964964	6.16652e-05	0.00599546	0.0032299	0.00152332	0.000532611	0.000597753	0.00104857	0.000569353	0	0.000769867	0.000599808	0.000949874	0.000632625	0.000626159
Actinomarinicola	0.000343216	0.000466676	0.000906731	0.000359372	0	0	0.000501659	0.00108281	0.00101953	0.00107906	0.000730846	0.00163006	0.000787174	4.78953e-05	0.0035882	0.00265978	0.00102551	0.000471437	0.000385527	0.000775499	0.000438754	0	0.000258478	0.000453896	0.000498723	0.000441879	0.000542376
Ilumatobacter	0.000249857	0.000247529	0.000301442	0.00012844	0	0.000116922	0.000479057	0.000392292	0.000507377	0.000437565	0.000529028	0.000650342	0.000350512	3.47241e-05	0.000381733	0.000333304	0.000261345	0.000135173	8.65969e-05	0.000192155	0.000100392	5.85833e-05	0.00014435	0.000211406	0.000131756	0.000219678	0.000115769
Nostoc	0.00098577	5.2371e-05	9.63652e-05	0.0041503	0.0152496	0.158517	0.00404252	0.0117276	0.00636006	0.00281142	0.0189849	0.00485224	0.000389364	0.0286914	0.000360629	0.000165485	0.000420001	0.000101315	6.14283e-05	4.86443e-05	6.07936e-05	0.00503715	0.00169144	0.000222231	0.00245285	0.000657015	0.0017787
Calothrix	2.48053e-05	1.12175e-05	4.36129e-05	0.000747287	0.00470266	0.00209659	8.15417e-05	0.000214864	0.000146732	0.000102496	0.000601742	0.000231798	0.000109377	0.000964791	6.13012e-05	1.05482e-05	3.30493e-05	4.7708e-05	3.46601e-05	2.98455e-05	1.5484e-05	0.000501493	0.00113392	9.82025e-06	3.00194e-05	2.10258e-05	3.17441e-05
Leptolyngbya	0.00046299	0.000474042	0.00947314	0.00229635	0.0180834	0.000778478	0.000865051	0.00119921	0.00127139	0.00100839	0.00266666	0.00263296	0.0091585	0.00177467	0.00419576	0.000851115	0.00187899	0.00127439	0.00109952	0.000761836	0.00047886	0.00186204	0.000533459	0.000550784	0.000630479	0.000700917	0.000861756
Synechococcus	1.52053e-05	1.26366e-05	3.91233e-05	0.00118061	0.00535785	0.000352763	0.000169288	0.000606842	7.3647e-05	6.948e-05	0.000295306	0.000117581	0.000182435	0.00127297	0.000384173	0.000123898	0.000125214	0.000131197	0.000135441	0.00011008	8.0212e-05	0.00118429	0.00018511	4.92559e-05	4.01214e-05	2.67448e-05	4.27698e-05
Paenibacillus	0.000181433	0.000213066	0.000457294	0.000175145	0.00134151	5.39638e-05	7.84395e-05	0.000114825	9.66968e-05	0.00999147	0.000235948	0.000191981	0.000818003	0.000140393	0.000520845	0.0149413	0.0511548	0.0487669	0.025013	0.0182734	0.0220179	8.48448e-05	2.88302e-05	9.82798e-05	7.88815e-05	7.67022e-05	0.00012528
Bacillus	0.000850533	0.000347068	0.0206037	0.0071148	0	0.00189173	0.0050804	0.00274919	0.000756427	0.00322976	0	0.0056725	0.00669858	0.00439245	0.00774749	0.0222605	0.0152542	0.0160802	0.0196871	0.00952488	0.00660543	0	0.00153198	0.0100364	0.00432294	0.00663676	0.00718998
Staphylococcus	0	0.00497004	0.0415705	0.00559038	0	0.00570417	0.0116636	0.00494754	0.00264286	0.00206292	0.00739156	0.00452735	0	0.00474553	0.00458481	0.00250882	0.00596658	0.0049615	0.00264472	0.0103303	0.0118777	0.00658557	0.00213284	0.00681703	0.0140431	0.00674391	0.0191613
Clostridium	0.000761169	0.00411758	0.0023288	0.0012844	0.00156428	0.00035776	0.000634164	0.0197172	0.0010156	0.000275003	0.00121981	0.000542855	0.000670619	0.000148026	0.000350867	0.000139547	0.000102197	0.000857589	0.000267149	6.88966e-05	0.000125395	0.00349884	0.000155882	0.00188773	0.000684285	0.00024945	0.00186388
Deinococcus	4.40053e-05	7.55494e-05	4.28112e-05	0.00139987	0.00419979	0.0016449	0.000198093	0.000197876	0.000121433	9.97118e-05	7.04876e-05	0.000113843	0.000133026	0.00150451	0.00163905	0.00114767	0.000100328	8.96448e-05	9.17159e-05	6.54082e-05	6.44742e-05	0.000925212	0.000229449	9.84344e-05	0.000978675	7.61976e-05	4.64046e-05
Roseiflexus	2.57073e-05	3.2639e-05	7.1352e-05	0	0	0	0	6.22886e-05	6.69007e-05	8.68501e-05	0.000134298	8.35594e-05	0.000100508	2.55941e-05	0.00010681	3.493e-05	4.58362e-05	3.95002e-05	2.8048e-05	2.41283e-05	1.99261e-05	0	0	2.23469e-05	1.79113e-05	0.000116231	2.17484e-05
Tepidiforma	1.52698e-05	9.19027e-06	4.13681e-05	8.95188e-05	0	0	0	5.44239e-05	4.86295e-05	6.5237e-05	6.75197e-05	4.56118e-05	5.23657e-05	5.08888e-06	3.58906e-05	2.14421e-05	2.65575e-05	2.1289e-05	1.49305e-05	1.14343e-05	9.89958e-06	0	3.93682e-05	3.10072e-05	1.43291e-05	2.35489e-05	1.84164e-05
Fimbriimonas	1.01154e-05	5.74392e-06	2.91822e-05	0	0	0	1.3738e-05	2.64255e-05	2.83906e-05	1.94915e-05	0	1.9628e-05	1.77368e-05	5.61273e-05	3.58906e-05	1.92806e-05	5.43936e-05	2.98816e-05	3.10341e-05	2.00585e-05	2.53835e-05	0	3.45963e-05	4.82507e-05	2.98761e-05	1.58114e-05	4.50112e-05
Gemmata	0.00226631	0.000864358	0.000604327	0.000381428	0	0.000436707	0.000871255	0.00171199	0.00315558	0.0026657	0.00578889	0.0049829	0.0016643	0.000158803	0.00453097	0.00148409	0.0011221	0.000478106	0.000484068	0.000744781	0.000475307	0.000213122	0.000415155	0.000906324	0.000867625	0.00125112	0.000935422
Limnoglobus	0.000350947	0.000173466	0.000296471	9.86004e-05	0	0.00032778	0.000188344	0.000377507	0.000696835	0.000612326	0.00083027	0.000995796	0.000320951	0.000171824	0.00118568	0.00036737	0.000296853	0.000133121	0.000141626	0.000227136	0.000151413	0	0.000111543	0.000214112	0.000457527	0.000505461	0.000382626
Urbifossiella	0.00109646	0.000720693	0.000356118	0.000121953	0	0.000341771	0.000571678	0.0028917	0.00210372	0.00157749	0.00279502	0.00348669	0.000872058	0.000109411	0.00184176	0.00106761	0.000703871	0.000242516	0.000183645	0.00046997	0.000227183	0	0.000622733	0.000457995	0.000566715	0.000967356	0.000483189
Frigoriglobus	0.00191336	0.000736911	0.000667341	0.00043462	0.000257164	0.000479678	0.000965648	0.00134581	0.00234827	0.00160096	0.00401038	0.00334181	0.00123144	0.000168232	0.00401975	0.00135708	0.00087197	0.000463357	0.00054635	0.00132367	0.000562372	0	0.000637446	0.00172628	0.00112053	0.00104557	0.00137705
Telmatocola	1.02443e-05	1.01363e-05	1.07429e-05	0	0	0	0	1.28981e-05	2.52986e-05	2.66517e-05	3.56148e-05	4.46772e-05	4.22304e-05	2.23013e-05	3.24451e-05	1.91077e-05	2.23279e-05	2.21868e-05	2.77281e-05	1.74422e-05	2.17029e-05	0	0	2.30428e-05	2.34997e-05	2.74177e-05	2.90786e-05
Lacipirellula	0.000467242	0.000354704	0.000196258	0	0	0	0.000637709	0.00197971	0.00146816	0.00127	0.000868853	0.00119338	0.000545194	2.28999e-05	9.28849e-05	5.52481e-05	0.000227804	0.000184933	0.00017554	0.000229655	0.000158012	0	0	6.38703e-05	5.89641e-05	0.000168711	8.19653e-05
Botrimarina	0.000108757	2.44623e-05	6.67021e-05	0	0	0	0	8.33661e-05	5.45325e-05	0.000105679	0.000500091	0.000187495	0.000129225	1.24228e-05	6.1014e-05	2.74079e-05	5.60658e-05	5.69418e-05	5.00172e-05	5.64933e-05	4.54365e-05	0	0	2.18056e-05	2.23533e-05	4.08742e-05	3.63482e-05
Anatilimnocola	0.00013266	6.01422e-05	7.32761e-05	0	0	0	0.000250829	0.000422807	0.000347996	0.000359069	0.000561675	0.000412563	0.000182435	1.24228e-05	4.29252e-05	4.23655e-05	7.62298e-05	7.01512e-05	5.67359e-05	5.72685e-05	4.27713e-05	0	2.94267e-05	5.85349e-05	5.08682e-05	6.99739e-05	6.56086e-05
Lignipirellula	2.18416e-05	2.40569e-05	4.32922e-05	0	0	0	4.1214e-05	5.53676e-05	6.35275e-05	0.000119734	0.000138749	0.000148238	0.000135982	0	5.19696e-05	2.6111e-05	7.15084e-05	5.28379e-05	7.25196e-05	5.59119e-05	4.50558e-05	0	0	5.18076e-05	3.08075e-05	4.91163e-05	5.76725e-05
Pirellula	1.61074e-05	7.70361e-06	0	0	0	0	7.35648e-05	0.000118915	4.91917e-05	5.58227e-05	8.01333e-05	5.72017e-05	3.08282e-05	0	1.10543e-05	1.02888e-05	1.58361e-05	1.3979e-05	1.34375e-05	1.4729e-05	1.11688e-05	0	3.57893e-05	1.01295e-05	1.97741e-05	1.37929e-05	7.39081e-06
Planctomyces	0.00100175	0.000451607	0.000277711	0.000712258	0.000859942	0.000557626	0.000399288	0.000551474	0.00141475	0.00136481	0.0017889	0.0023864	0.001242	0.000734445	0.00312277	0.00137999	0.000812363	0.000479388	0.000582823	0.000658733	0.000526201	0	0.000309179	0.000779511	0.00117405	0.000974252	0.00085273
Gimesia	1.97154e-05	1.41909e-05	4.53766e-05	0	0	0	6.33721e-05	9.5635e-05	5.53758e-05	5.78116e-05	0.00013133	7.01001e-05	6.03895e-05	2.02058e-05	3.87619e-05	3.00882e-05	5.2033e-05	5.48898e-05	4.84175e-05	3.33339e-05	3.94714e-05	0	0	4.65495e-05	2.93746e-05	3.34731e-05	5.75514e-05
Planctopirus	1.77181e-05	6.01422e-06	0	0	0	0	5.40657e-05	7.14117e-05	2.83906e-05	2.73147e-05	7.93913e-05	2.69185e-05	1.64699e-05	0	6.891e-06	7.34912e-06	8.85249e-06	1.06445e-05	8.31842e-06	9.9808e-06	9.77266e-06	0	2.70408e-05	1.39185e-05	6.73466e-06	6.89647e-06	1.18738e-05
Tautonia	0.000260424	0.000120082	5.77229e-05	0.000167361	0.000288285	0.000127914	4.78614e-05	8.61974e-05	0.000416864	0.000314251	0.000320533	0.000683804	0.000335732	0.000202058	0.00145271	0.000542711	0.000199181	9.1825e-05	0.000107926	0.000172484	0.00014989	4.99978e-05	4.43389e-05	0.00014019	0.000271321	0.000224724	0.000177258
Singulisphaera	0.000745835	0.000469447	0.0004791	0.000515057	0.000416048	0.000307793	0	0.000335666	0.00080084	0.000919417	0.000785752	0.00153884	0.000958208	0.000415192	0.00283206	0.000915182	0.00076938	0.000522223	0.000769347	0.000820751	0.000808339	0.00045402	0.000246548	0.000792656	0.00123123	0.00100234	0.00112255
Aquisphaera	0.000564789	0.00019286	0.000153126	0.000310072	0.000501224	0.000294802	0.000129403	0.000209516	0.000598171	0.000568702	0.000536448	0.00110179	0.000583624	0.000355024	0.00178089	0.000610323	0.00037328	0.00023854	0.00029637	0.000329851	0.000318944	0	7.39645e-05	0.000248599	0.000464907	0.000449448	0.000361362
Paludisphaera	0.000786361	0.000334161	0.000415926	0.000432025	0.000427514	0.000262824	0.000244182	0.00027149	0.00089051	0.000858556	0.000844368	0.00142294	0.000926535	0.000376727	0.00217052	0.000733183	0.000605018	0.000502344	0.000513822	0.000562704	0.000569733	0	0.000119695	0.000442298	0.00066229	0.000622869	0.00065966
Humisphaera	0.000180982	4.71677e-05	7.37571e-05	7.39503e-05	0	0	8.99617e-05	0.00017963	0.000226844	0.000255777	0.000273047	0.000330499	0.000298991	7.1843e-06	0.00029861	7.59986e-05	0.000301083	0.000153897	0.000148239	0.000160177	0.000131106	0	1.03391e-05	7.07522e-05	7.1502e-05	7.38427e-05	0.000100806
Opitutus	7.46737e-05	9.66329e-05	0.00061507	0.000246501	0	0	0.00504317	0.00693134	0.000379197	0.000409455	0.000934889	0.000360969	0.000776195	0.000253097	0.000125043	0.000722116	0.000992364	0.00199489	0.00109718	0.00044119	0.000715816	0	0.00151428	0.0137603	0.000945289	0.000585022	0.00552505
Oleiharenicola	8.63355e-06	1.4799e-05	5.13093e-05	0	0	0	0.00019632	0.000239402	4.86295e-05	8.2607e-05	0.000110554	0.000134031	0.000146539	0.000129467	5.15389e-05	2.54193e-05	0.000270394	0.000328826	0.000236542	0.000106107	9.59498e-05	0	2.36607e-05	0.000131916	6.25464e-05	3.26321e-05	0.000136064
Lacunisphaera	7.32563e-05	7.63603e-05	0.000418331	0	0	0	0.00153024	0.00348344	0.000342655	0.00029834	0.000723426	0.000222451	0.00042526	0.000202956	4.75192e-05	0.000115424	0.000354493	0.000681378	0.000342442	0.000138084	0.000180731	0	0.000183718	0.00297654	0.000406659	0.000333217	0.00186672
Ereboglobus	5.19946e-05	5.25062e-05	8.45e-05	0	0	0	0.000167958	0.000190326	0	0.000176485	0.000235206	0.000200954	0.000411324	0.000111506	2.71333e-05	8.62874e-05	8.87216e-05	0.000100033	7.32661e-05	4.48652e-05	3.6933e-05	0	5.90523e-05	0.000119389	0.000147231	8.99905e-05	0.000139759
Nibricoccus	8.29851e-05	1.89211e-05	2.54943e-05	0	0	0	0.000352756	0.00038254	0.000109627	0.00015633	0.000213689	0.000172353	0.000111066	0.000235435	2.297e-05	1.73785e-05	0.000178525	0.000185574	0.000143653	5.62995e-05	6.71394e-05	0	2.48537e-05	0.000120859	4.49933e-05	2.27079e-05	9.7171e-05
Verrucomicrobium	9.6322e-05	3.9802e-05	8.01707e-05	0	0	0	0.000129403	0.00016862	0.000163879	0.000157789	0.000288628	0.000264324	0.000424415	3.83162e-05	0.000206012	9.56251e-05	0.000347903	0.00032049	0.000221931	0.000187697	0.000181365	0	4.79178e-05	0.000109028	8.33952e-05	8.10756e-05	0.00011898
Luteolibacter	0.000161976	3.54771e-05	4.12078e-05	0	0	0.0001489	0.000284953	0.000369957	0.000170344	0.000155667	0.000376181	0.00015609	0.000147384	6.73528e-06	6.96278e-05	3.50164e-05	0.000147148	9.74679e-05	6.86803e-05	7.33541e-05	6.20627e-05	0	3.89705e-05	3.78118e-05	7.70187e-05	3.38095e-05	3.48337e-05
Roseimicrobium	2.26147e-05	7.97391e-06	1.41101e-05	0	0	0	3.63392e-05	6.8895e-05	0.000111595	0.000110187	0.000135781	5.55193e-05	6.63017e-05	0	2.49799e-05	1.4093e-05	5.78363e-05	4.36041e-05	2.8048e-05	3.24618e-05	2.81757e-05	0	6.56136e-06	1.05935e-05	1.03886e-05	1.41294e-05	1.24796e-05
Candidatus Protochlamydia	1.26926e-05	1.2096e-05	5.09886e-05	0.000138819	0.000144143	0	0	8.02202e-05	9.69779e-05	5.19774e-05	9.49728e-05	9.42146e-05	7.39032e-05	4.56502e-05	3.08659e-05	3.51029e-05	3.66886e-05	5.11707e-05	7.24129e-05	4.31209e-05	5.35593e-05	0	0	0.000148696	4.72859e-05	5.80313e-05	9.5717e-05
Parachlamydia	1.89423e-05	1.4799e-05	7.47191e-05	0.000186822	0	0	0	8.61974e-05	0.000116092	6.40436e-05	0	9.60839e-05	9.37515e-05	3.21797e-05	3.58906e-05	4.18468e-05	4.0328e-05	6.36106e-05	9.20359e-05	5.83344e-05	6.73933e-05	0	0	0.000179548	5.25877e-05	7.13196e-05	0.000116496
Flavobacterium	0.0223499	0.0018317	0.00173762	0.00186952	0.00166256	0.0197118	0.00271658	0.00729311	0.000622626	0.000772501	0.00301613	0.000837089	0.00803771	0.00127836	0.000984121	0.000319817	0.000972298	0.000500036	0.000321219	0.000322002	0.000182761	0.00343268	0.00348249	0.000407579	0.0025725	0.00110243	0.00137087
Chryseobacterium	0.0217512	0.000739006	0.00166547	0.00313186	0.00135953	0.00228347	0.000788384	0.000953204	0.00155642	0.00104538	0.00169467	0.00127059	0.00183195	0.00109156	0.000687664	0.000361231	0.000814626	0.000651111	0.000340842	0.000390996	0.000180604	0	0.000545587	0.000257955	0.000480955	0.000507311	0.000436966
Flavisolibacter	5.16724e-05	3.04765e-05	9.33187e-05	0	0	0.000151898	9.57228e-05	6.98387e-05	0.000177371	0.00015686	0	0.000138144	0.000142316	5.44809e-05	0.000179453	0.000139115	0.000154919	9.87504e-05	7.5399e-05	6.09507e-05	4.51827e-05	0	5.72628e-05	5.06477e-05	2.32847e-05	2.74177e-05	3.64088e-05
Chitinophaga	3.87221e-05	1.88536e-05	9.68463e-05	0.000141414	0.000155609	0.000110926	4.3873e-05	5.78844e-05	7.16793e-05	6.66955e-05	5.56481e-05	9.19714e-05	0.000101775	0.000101927	0.000110112	6.1992e-05	0.000134066	9.09273e-05	9.75815e-05	6.95749e-05	6.9297e-05	6.66637e-05	2.207e-05	4.29152e-05	2.84432e-05	1.71571e-05	4.32544e-05
Arachidicoccus	3.91731e-05	2.58138e-05	0.000156814	0	0	0.000407726	0.000249057	0.000258592	0.000188334	0.000209236	0.000152105	0.000166184	0.000290123	0.000200412	0.000360342	0.000227218	0.000374067	0.000152229	0.000159436	9.87421e-05	7.23431e-05	0	6.12394e-05	7.26853e-05	6.14717e-05	3.63326e-05	8.55395e-05
Panacibacter	0.000113138	0.000108391	9.71669e-05	0.000188119	0	0.000149899	5.53952e-05	0.000189697	0.000218411	0.000158054	0.000154331	0.000124872	0.000454821	7.09449e-05	0.000262719	0.000333304	0.000415182	0.000212634	0.00010398	0.000152328	7.83082e-05	0	9.04673e-05	0.000114131	0.00160944	0.000658192	0.000211426
Ferruginibacter	9.92858e-05	5.30468e-05	0.000227204	0.000723934	0.000443894	0.000786472	0.000117881	0.000125206	0.000153759	0.000127424	0.000190688	0.000134966	0.000178212	0.000234837	0.000360772	0.000180702	0.000287804	0.000137738	0.00012179	0.000115894	0.000107626	0.00017474	0.000142958	0.000216664	9.49301e-05	6.0218e-05	0.000112982
Lacibacter	4.59382e-05	2.33135e-05	8.27362e-05	0.000168659	0	0.000341771	0.00100465	0.00131121	0.000417426	0.000273014	0.000307178	7.21564e-05	0.000103042	7.19926e-05	0.000108533	7.12433e-05	0.00012305	7.60506e-05	4.7671e-05	4.6028e-05	3.62985e-05	0	7.51574e-05	7.29946e-05	3.25986e-05	3.28003e-05	4.62228e-05
Phnomibacter	3.57583e-05	2.56787e-05	0.000296632	0	0	0.000385741	0.000191446	0.000110735	6.99927e-05	9.45406e-05	0	8.56156e-05	0.000186658	9.36952e-05	7.43654e-05	6.89088e-05	0.000114591	5.73265e-05	4.07389e-05	3.12021e-05	2.25913e-05	0.000447455	0	6.91283e-05	4.99368e-05	0	5.79149e-05
Hymenobacter	0.00666671	0.00406345	0.000312025	0.0136237	0.0199081	0.0187724	0.0013574	0.0035775	0.00154518	0.00148799	0.00527173	0.00198692	0.00078084	0.0271896	0.00641193	0.00761715	0.000595379	0.000120809	0.000210307	9.22498e-05	8.11004e-05	0.0207198	0.0039571	0.00173834	0.0134062	0.00057964	0.00182995
Spirosoma	0.00163135	0.000717111	9.44411e-05	0.000163469	0	0.00108227	0.000877016	0.00167802	0.00112747	0.000837208	0.00237803	0.00156725	0.000559553	7.25913e-05	0.00555486	0.000321027	0.000366198	0.000152101	0.000208814	0.000159984	0.000110038	0	0.000325086	0.000320589	0.000301125	0.000298062	0.000202702
Chryseolinea	6.79731e-05	0.000141706	4.61783e-05	0	0	0.000105929	0.000126744	0.000175855	6.04355e-05	7.78336e-05	0.00017288	8.4494e-05	8.44608e-05	5.98691e-06	6.74744e-06	9.51063e-06	4.89838e-05	2.66754e-05	1.73834e-05	2.80044e-05	1.57378e-05	0	8.74849e-06	3.20125e-05	6.73466e-06	2.10258e-05	1.29642e-05
Pedobacter	0.00264605	0.000146977	7.16726e-05	0.000308775	0.000445532	0.00272817	0.000438286	0.000290995	0.000113844	8.53915e-05	0.000622517	9.73925e-05	8.1927e-05	0.000235735	7.03456e-05	8.87082e-05	0.000214525	9.3877e-05	0.000263203	0.000128394	6.54895e-05	0.000116157	0.000121882	3.76572e-05	0.000210852	5.87041e-05	3.93773e-05
Mucilaginibacter	0.00020669	0.00035119	0.000132923	0.00756758	0.00452248	0.000823447	0.000323508	0.000448604	0.00015151	0.000199954	0.000202559	0.000168801	0.000419348	0.00180925	0.00027966	0.000412156	0.00263116	0.00138327	0.00196592	0.00188908	0.00332816	0.00432506	0.00117846	0.00271588	0.0018746	0.000647427	0.00234295
Gemmatirosa	0.000172027	0.000215566	0.00145494	0.000913351	0.000520879	0.000128913	0.000834916	0.00125552	0.000740124	0.000874202	0.000520125	0.00102963	0.00236997	0.000723369	0.00442144	0.00245547	0.00129335	0.00177456	0.00177865	0.000662221	0.000581283	0.000135348	0.000568254	0.00197627	0.00104581	0.00116719	0.00131665
Gemmatimonas	0.000106566	5.03437e-05	0.000130518	0.000264664	8.02613e-05	0.000791469	0.00262795	0.00065057	0.000268165	0.000293301	0.000226302	0.000231798	0.000195527	0.00146859	0.000230561	0.000343507	0.000248853	0.000266498	0.000231103	9.42847e-05	9.78535e-05	2.02011e-05	0.00147631	0.000387242	0.000252407	0.000172748	0.000194039
Luteitalea	0.000319248	0.000456067	0.00113538	0.000106385	0	0	0.00207222	0.000596146	0.000755303	0.000858556	0.000667778	0.000805871	0.00116007	9.27972e-06	0.000161938	0.000285838	0.000400821	0.000345755	0.000290612	0.000290703	0.000178192	0	4.8912e-05	0.000191147	0.000198744	0.00039108	0.000184407
Granulicella	6.5718e-06	1.22312e-05	3.03045e-05	0.00103141	0.00389677	0.000425714	8.37575e-05	7.267e-05	6.69007e-05	8.79108e-05	0.000151363	8.37463e-05	0.000176101	0.00356625	0.000341822	9.96887e-05	0.000878659	0.000444633	0.00158263	0.00162319	0.0022552	0.00426496	7.37656e-05	0.00101752	0.000638217	0.00013692	0.0013072
Terriglobus	5.3863e-05	6.90622e-05	2.50133e-05	0.000163469	0.000638814	7.5949e-05	4.56456e-05	3.93236e-05	4.58185e-05	6.09939e-05	0	8.15031e-05	0.000103464	0.000670085	0.000129637	5.57669e-05	0.000375542	0.00027073	0.000729782	0.000496327	0.000646519	0.00104995	2.14736e-05	0.000358246	0.000210637	0.000150881	0.000391592
Acidobacterium	1.94577e-05	3.48014e-05	0.000287172	0	0.000168713	0	0	0	5.87489e-05	7.42535e-05	0	7.19695e-05	0.000320951	0.00015551	0.000142845	6.91682e-05	0.000456395	0.00048875	0.0010109	0.000508827	0.00069259	0.000119187	0	0.000204292	0.000187496	0.000144489	0.000469619
Paludibaculum	3.26013e-05	2.5949e-05	6.46176e-05	7.52477e-05	5.56915e-05	3.99732e-05	3.32371e-05	2.95714e-05	4.21643e-05	5.66183e-05	4.74864e-05	5.88841e-05	0.000141894	3.99626e-05	0.000105662	5.66315e-05	0.000200853	0.000227511	0.000274508	0.000110758	0.000149255	2.62615e-05	1.43157e-05	0.000115601	8.38967e-05	6.35821e-05	0.000191858
Chloracidobacterium	0.000102443	0.000146504	0.000401816	0	0	0	0	0.000111679	0.000161349	0.000219578	0.000166202	0.000216282	0.000404567	5.50796e-05	0.000158924	0.000132544	0.000257903	0.000270473	0.000286346	0.000175003	0.000171847	0	0	0.000177306	0.000171591	0.000246423	0.000237839
Nitrospira	0.00016146	0.00018617	0.000287332	0	0	0	4.52024e-05	0.000197562	0.000213351	0.000327909	0.000267853	0.000249183	0.000339955	1.19738e-05	4.04846e-05	0.000149922	8.83282e-05	0.000156718	0.000203161	3.71131e-05	2.08145e-05	0	4.57307e-05	5.10344e-05	8.97716e-05	0.000198316	7.77247e-05
Homo	0.00703486	0.00805162	0.0112537	0.0308451	0.0187533	0.0182657	0.0188228	0.0217211	0.00964185	0.00881044	0.0161558	0.0113826	0.0189741	0.0132812	0.0123227	0.0117975	0.00859695	0.0093809	0.00832919	0.0100325	0.00901813	0.0247964	0.0112042	0.0120205	0.00818168	0.0103203	0.0127341
Frondihabitans	0.000254561	0.000280236	0	0.00172161	0.00252905	0.000750496	0.000341234	0.000161384	6.24031e-05	0.000105016	0	7.6269e-05	0	0.000743126	0.000110687	0.000121044	9.18692e-05	4.92469e-05	0.000224704	0.0001751	0.000171847	0.0018878	0.000273788	0.00108247	0.000408378	0.000173757	0.000116617
Tetrasphaera	7.09368e-05	0.000186103	0.000616673	0.00112223	0	0	0.000778191	0.00289957	0.00231173	0.00238314	0.00226599	0.00179793	0.00109968	0	0.00148128	0.00327615	0.000402296	0.000421933	0.000313327	0.00036929	0.000328209	0	0.00199744	0.00214004	0.000880235	0.00299845	0.00153868
Luteipulveratus	2.13261e-05	3.16253e-05	0.000112239	0	0	0	0.000231773	0.000966102	0.000541952	0.000359732	0.000575773	0.000491075	0.000367404	0	0.000296744	0.000429708	0.000104656	0.000136712	0.00010718	0.000103878	0.000128441	0	0.000657926	0.000492327	0.000197455	0.000334731	0.000568668
Oscillatoria	2.17772e-05	8.98754e-06	1.12239e-05	0.00531274	0.0030057	0.0184756	0.000834029	0.00112277	0.000130709	4.53477e-05	0.0014142	0.00106851	0	0.000177961	0.00122444	1.53035e-05	5.50822e-05	0	2.77281e-05	0	0	0.000316653	0.000389109	7.8098e-06	0.000126741	8.74674e-06	0.00026613
Ktedonosporobacter	2.77691e-05	2.07457e-05	3.9444e-05	0.000293206	0.000343977	0.000110926	0	0	1.7709e-05	4.29609e-05	7.64234e-05	4.2434e-05	4.85649e-05	9.18991e-05	7.32169e-05	1.38336e-05	2.69509e-05	1.3466e-05	2.54885e-05	1.63763e-05	2.41144e-05	0	2.08771e-05	0.000183028	0.00010188	3.4987e-05	0.000222148
Anaerolinea	1.44322e-05	1.0339e-05	1.25066e-05	0	0	0	0	1.00668e-05	1.43359e-05	2.71821e-05	5.26802e-05	2.2432e-05	1.73145e-05	3.2928e-05	7.75237e-06	0	5.70494e-06	6.54061e-06	4.3725e-06	4.16674e-06	0	6.51487e-05	6.36253e-06	5.87668e-06	3.94049e-06	5.88723e-06	7.57255e-06
Acidibrevibacterium	5.6118e-05	2.06105e-05	0.000226723	0	0.0017248	0	0.000111677	0.000118915	0.000116936	0.000141479	0	0.000198337	0.000486494	0.00101254	0.000619185	0.000222722	0.000424624	0.00053415	0.00118324	0.000621911	0.00082065	0.00156508	0.000110748	0.000817478	0.000502019	0.000313032	0.0010501
Alicycliphilus	0.00138169	0.000674268	0	0.00719394	0	0.00464089	0.0209602	0.0121438	0.00306928	0.00558651	0.00703096	0.00549342	0.00595153	0.0038222	0.00269165	0.00469808	0.00303876	0.00489097	0.00332876	0.00167096	0.00145638	0	0.0117285	0.017022	0.00788887	0.00527799	0.00905459
Verminephrobacter	2.75114e-05	2.35838e-05	0	0	0	0.000138907	0.000125858	0.00011105	7.73012e-05	8.84412e-05	9.20049e-05	6.78569e-05	0	0.000124378	2.64155e-05	4.71209e-05	4.83936e-05	6.23282e-05	4.34051e-05	3.36246e-05	2.80488e-05	0	9.48415e-05	4.29152e-05	5.64565e-05	7.04786e-05	5.60975e-05
Paucibacter	6.23033e-05	7.64955e-05	0	0.000638308	0	0.0041682	0.000942161	0.000545183	0.000245396	0.00024265	0	0.000155155	0	0.00103334	0.000105231	0.000162978	0.000171837	0.000177366	0.000126589	8.97303e-05	5.76206e-05	0.00017878	0.000583763	0.000325769	0.000427866	0.000213622	0.000181438
Undibacterium	2.78979e-05	0	0	0.00185914	0	0.000770483	0.000285396	0.000105387	0.000103162	0.000119469	0.000182526	2.93486e-05	0	0.00117867	4.55093e-05	0.000101677	4.77051e-05	0.000251749	5.84422e-05	0	2.70335e-05	0.00156407	0.000156479	0.000343941	0.000935115	5.95451e-05	0.000102805
Solimonas	9.08455e-06	8.98754e-06	0	0	0	0	6.42584e-05	9.24891e-05	5.81867e-05	0.000100905	6.23259e-05	8.89804e-05	0.000104731	1.07764e-05	2.16779e-05	0.0002152	8.13445e-05	4.19369e-05	2.96477e-05	8.57574e-05	3.3887e-05	0	6.44207e-05	0.000107481	8.26787e-05	9.25136e-05	5.59763e-05
Niabella	1.89423e-05	2.01375e-05	2.95028e-05	0	0	0	3.94414e-05	3.11443e-05	6.26842e-05	5.3436e-05	7.12296e-05	4.57988e-05	7.60147e-05	3.2479e-05	5.49844e-05	4.44406e-05	8.33118e-05	5.42486e-05	3.58332e-05	4.05046e-05	3.12217e-05	0	0	2.33521e-05	1.0102e-05	1.26155e-05	1.78106e-05
Paraflavitalea	6.75221e-05	6.95352e-05	7.24744e-05	0	0	0	4.69751e-05	4.62446e-05	6.63385e-05	7.75684e-05	0	8.22508e-05	9.12176e-05	3.26287e-05	6.74744e-05	4.29708e-05	9.3738e-05	6.59191e-05	6.28147e-05	5.04854e-05	5.11478e-05	0	0	3.92037e-05	1.27529e-05	1.78299e-05	3.08354e-05
Sulfuritalea	0	2.81114e-05	0	0	0	0	0.000139153	0.000261738	7.44902e-05	8.59219e-05	0.000399925	4.54249e-05	0.000206084	3.23293e-05	1.99552e-05	4.38354e-05	7.96724e-05	0.000235334	6.59075e-05	2.60664e-05	2.47489e-05	0	8.09235e-05	0.000137947	6.56988e-05	0.000105129	0.000470407
Sulfuricaulis	9.66442e-06	4.86544e-06	0	0	0	0	0.000281407	0.000257334	4.60996e-05	5.52923e-05	6.90037e-05	3.45827e-05	9.92414e-05	6.5856e-06	3.01481e-05	2.47276e-05	3.00985e-05	5.39921e-05	4.15921e-05	1.55042e-05	1.48494e-05	0	7.9134e-05	5.67564e-05	0.000188571	0.000224388	8.92955e-05
Glaciihabitans	5.62469e-05	4.87219e-05	0	0.0727113	0.0929753	0.0286917	0.00359625	0.000855996	8.03932e-05	7.51816e-05	0.000115006	8.35594e-05	0	0.0394087	0	0.000226958	4.70166e-05	7.54094e-05	9.61951e-05	0.000121126	0.000164612	0.046649	0.00881748	0.00171622	0.00456109	0.000250964	0.000195856
Subtercola	6.42362e-05	0.000133597	0	0.000361967	0.000466826	0.000184876	0.000136937	0.000125206	0	2.47954e-05	0	0	0	0.000205351	0	2.95694e-05	3.11804e-05	2.89839e-05	4.28719e-05	4.66094e-05	4.0106e-05	0.000467656	7.9134e-05	0.000136942	0.00105827	0.000301931	0.000131702
	0.938621	0.959635	0.83123	0.961184	0.884647	0.953565	0.939987	0.924278	0.95562	0.917406	0.953602	0.893489	0.969766	0.898379	0.876938	0.912904	0.873994	0.886295	0.889266	0.906442	0.900168	0.913379	0.960381	0.906558	0.916132	0.957117	0.897467

## Sheet: Table S10
Table S10: Details of ARG containing contigs
X	ORF_ID	ARO_Name	ARO	ContigID	Drug_Class	Resistance_Mechanism	ARG_Class	Tax_Name	contig_kraken2
1	G1_000000000006_121	novA	3002522	G1_000000000006	aminocoumarin antibiotic	antibiotic efflux	novobiocin	Pseudomonadota	d__Bacteria|p__Pseudomonadota
5	G1_000000000006_48	gyrB	3004562	G1_000000000006	fluoroquinolone antibiotic	antibiotic target alteration	ciprofloxacin; levofloxacin; moxifloxacin; gemifloxacin	Alphaproteobacteria	d__Bacteria|p__Pseudomonadota|c__Alphaproteobacteria
4	G1_000000000006_38	mupB	3000510	G1_000000000006	mupirocin-like antibiotic	antibiotic target alteration	mupirocin	Alphaproteobacteria	d__Bacteria|p__Pseudomonadota|c__Alphaproteobacteria
7	G1_000000000006_93	ParS	3005067	G1_000000000006	macrolide antibiotic; fluoroquinolone antibiotic; monobactam; aminoglycoside antibiotic; carbapenem; cephalosporin; cephamycin; penam; tetracycline antibiotic; phenicol antibiotic; penem; disinfecting agents and antiseptics	antibiotic efflux; reduced permeability to antibiotic	erythromycin; amikacin; gentamicin C; ciprofloxacin; acriflavine; tetracycline; tobramycin; meropenem; imipenem; chloramphenicol; norfloxacin; ofloxacin; gentamicin	Alphaproteobacteria	d__Bacteria|p__Pseudomonadota|c__Alphaproteobacteria
6	G1_000000000006_81	mupB	3000510	G1_000000000006	mupirocin-like antibiotic	antibiotic target alteration	mupirocin	Enhydrobacter sp.	d__Bacteria|p__Pseudomonadota|c__Alphaproteobacteria|o__Hyphomicrobiales|__Hyphomicrobiales incertae sedis|g__Enhydrobacter|s__Enhydrobacter sp.
3	G1_000000000006_223	MexK	3003693	G1_000000000006	macrolide antibiotic; tetracycline antibiotic; disinfecting agents and antiseptics	antibiotic efflux	erythromycin; tetracycline; triclosan	Blastomonas sp.	d__Bacteria|p__Pseudomonadota|c__Alphaproteobacteria|o__Sphingomonadales|f__Sphingomonadaceae|g__Blastomonas|s__Blastomonas sp.
8	G1_000000000040_107	mexN	3003705	G1_000000000040	phenicol antibiotic	antibiotic efflux	chloramphenicol; thiamphenicol	Pseudomonadota	d__Bacteria|p__Pseudomonadota
10	G1_000000000040_109	mexN	3003705	G1_000000000040	phenicol antibiotic	antibiotic efflux	chloramphenicol; thiamphenicol	Pseudomonadota	d__Bacteria|p__Pseudomonadota
13	G1_000000000040_88	MuxB	3004074	G1_000000000040	macrolide antibiotic; monobactam; tetracycline antibiotic; aminocoumarin antibiotic	antibiotic efflux	erythromycin; tetracycline; novobiocin; aztreonam; kitasamycin; rokitamycin	Pseudomonadota	d__Bacteria|p__Pseudomonadota
14	G1_000000000040_99	RanA	3005091	G1_000000000040	aminoglycoside antibiotic	antibiotic efflux		Azospirillaceae	d__Bacteria|p__Pseudomonadota|c__Alphaproteobacteria|o__Rhodospirillales|f__Azospirillaceae
17	G1_000000000098_89	mdtC	3000794	G1_000000000098	aminocoumarin antibiotic	antibiotic efflux	novobiocin	Pseudomonadota	d__Bacteria|p__Pseudomonadota
18	G1_000000000098_9	mupB	3000510	G1_000000000098	mupirocin-like antibiotic	antibiotic target alteration	mupirocin	Pseudomonadota	d__Bacteria|p__Pseudomonadota
19	G1_000000000098_99	gyrB	3004562	G1_000000000098	fluoroquinolone antibiotic	antibiotic target alteration	ciprofloxacin; levofloxacin; moxifloxacin; gemifloxacin	Betaproteobacteria	d__Bacteria|p__Pseudomonadota|c__Betaproteobacteria
15	G1_000000000098_18	IreK	3007678	G1_000000000098	cephalosporin	reduced permeability to antibiotic	ceftriaxone	Rhizobacter sp. AJA081-3	d__Bacteria|p__Pseudomonadota|c__Betaproteobacteria|o__Burkholderiales|f__Burkholderiaceae|g__Rhizobacter|s__Rhizobacter sp. AJA0813
16	G1_000000000098_65	novA	3002522	G1_000000000098	aminocoumarin antibiotic	antibiotic efflux	novobiocin	Oxalobacteraceae	d__Bacteria|p__Pseudomonadota|c__Betaproteobacteria|o__Burkholderiales|f__Oxalobacteraceae
22	G1_000000000125_67	MexK	3003693	G1_000000000125	macrolide antibiotic; tetracycline antibiotic; disinfecting agents and antiseptics	antibiotic efflux	erythromycin; tetracycline; triclosan	Alphaproteobacteria	d__Bacteria|p__Pseudomonadota|c__Alphaproteobacteria
21	G1_000000000125_55	smeS	3003067	G1_000000000125	aminoglycoside antibiotic; cephalosporin; cephamycin; penam	antibiotic efflux		Sphingomonadales	d__Bacteria|p__Pseudomonadota|c__Alphaproteobacteria|o__Sphingomonadales
23	G1_000000000125_70	mupB	3000510	G1_000000000125	mupirocin-like antibiotic	antibiotic target alteration	mupirocin	Sphingobium amiense	d__Bacteria|p__Pseudomonadota|c__Alphaproteobacteria|o__Sphingomonadales|f__Sphingomonadaceae|g__Sphingobium|s__Sphingobium amiense
25	G1_000000000194_72	fusA	3003735	G1_000000000194	fusidane antibiotic	antibiotic target alteration	fusidic acid	Alphaproteobacteria	d__Bacteria|p__Pseudomonadota|c__Alphaproteobacteria
27	G1_000000000271_28	novA	3002522	G1_000000000271	aminocoumarin antibiotic	antibiotic efflux	novobiocin	Acidithiobacillus	d__Bacteria|p__Pseudomonadota|c__Acidithiobacillia|o__Acidithiobacillales|f__Acidithiobacillaceae|g__Acidithiobacillus
29	G1_000000000271_49	mupA	3000521	G1_000000000271	mupirocin-like antibiotic	antibiotic target alteration	mupirocin	Betaproteobacteria	d__Bacteria|p__Pseudomonadota|c__Betaproteobacteria
28	G1_000000000271_32	LptD	3005059	G1_000000000271	carbapenem; peptide antibiotic; aminocoumarin antibiotic; rifamycin antibiotic	antibiotic efflux	novobiocin; rifampin; imipenem; polymyxin B	Piscinibacter sp. XHJ-5	d__Bacteria|p__Pseudomonadota|c__Betaproteobacteria|o__Burkholderiales|f__Sphaerotilaceae|g__Piscinibacter|s__Piscinibacter sp. XHJ5
31	G1_000000000301_51	mdtC	3000794	G1_000000000301	aminocoumarin antibiotic	antibiotic efflux	novobiocin	Betaproteobacteria	d__Bacteria|p__Pseudomonadota|c__Betaproteobacteria
34	G1_000000000304_52	vanR	3002921	G1_000000000304	glycopeptide antibiotic	antibiotic target alteration	vancomycin	Terrabacteria group	d__Bacteria|__Terrabacteria group
33	G1_000000000304_40	tetA(58)	3003980	G1_000000000304	tetracycline antibiotic	antibiotic efflux	tetracycline	Rhizobacter sp. AJA081-3	d__Bacteria|p__Pseudomonadota|c__Betaproteobacteria|o__Burkholderiales|f__Burkholderiaceae|g__Rhizobacter|s__Rhizobacter sp. AJA0813
32	G1_000000000304_12	rosB	3003049	G1_000000000304	peptide antibiotic	antibiotic efflux	polymyxin B; polymyxin B1; polymyxin B2; polymyxin B3; polymyxin B4	Azospira	d__Bacteria|p__Pseudomonadota|c__Betaproteobacteria|o__Rhodocyclales|f__Rhodocyclaceae|g__Azospira
36	G1_000000000314_41	bcrA	3002987	G1_000000000314	peptide antibiotic	antibiotic efflux	bacitracin; bacitracin A; bacitracin B; bacitracin F	Hyphomicrobiales	d__Bacteria|p__Pseudomonadota|c__Alphaproteobacteria|o__Hyphomicrobiales
35	G1_000000000314_37	rosB	3003049	G1_000000000314	peptide antibiotic	antibiotic efflux	polymyxin B; polymyxin B1; polymyxin B2; polymyxin B3; polymyxin B4	Roseomonas sp. OT10	d__Bacteria|p__Pseudomonadota|c__Alphaproteobacteria|o__Rhodospirillales|f__Acetobacteraceae|g__Roseomonas|s__Roseomonas sp. OT10
37	G1_000000000314_44	AbaF_A b	3004573	G1_000000000314	phosphonic acid antibiotic	antibiotic efflux	fosfomycin	Paraburkholderia sp. SOS3	d__Bacteria|p__Pseudomonadota|c__Betaproteobacteria|o__Burkholderiales|f__Burkholderiaceae|g__Paraburkholderia|s__Paraburkholderia sp. SOS3
39	G1_000000000324_32	MuxB	3004074	G1_000000000324	macrolide antibiotic; monobactam; tetracycline antibiotic; aminocoumarin antibiotic	antibiotic efflux	erythromycin; tetracycline; novobiocin; aztreonam; kitasamycin; rokitamycin	Pseudomonadota	d__Bacteria|p__Pseudomonadota
41	G1_000000000347_56	vanE	3002907	G1_000000000347	glycopeptide antibiotic	antibiotic target alteration	vancomycin	Thermosulfidibacter takaii ABI70S6	d__Bacteria|p__Thermosulfidibacterota|c__Thermosulfidibacteria|o__Thermosulfidibacterales|f__Thermosulfidibacteraceae|g__Thermosulfidibacter|s__Thermosulfidibacter takaii|__Thermosulfidibacter takaii ABI70S6
44	G1_000000000428_7	ParS	3005067	G1_000000000428	macrolide antibiotic; fluoroquinolone antibiotic; monobactam; aminoglycoside antibiotic; carbapenem; cephalosporin; cephamycin; penam; tetracycline antibiotic; phenicol antibiotic; penem; disinfecting agents and antiseptics	antibiotic efflux; reduced permeability to antibiotic	erythromycin; amikacin; gentamicin C; ciprofloxacin; acriflavine; tetracycline; tobramycin; meropenem; imipenem; chloramphenicol; norfloxacin; ofloxacin; gentamicin	Betaproteobacteria	d__Bacteria|p__Pseudomonadota|c__Betaproteobacteria
43	G1_000000000428_41	rphA	3000444	G1_000000000428	rifamycin antibiotic	antibiotic inactivation	rifampin; rifaximin; rifabutin; rifapentine	Betaproteobacteria	d__Bacteria|p__Pseudomonadota|c__Betaproteobacteria
42	G1_000000000428_36	vanR	3002925	G1_000000000428	glycopeptide antibiotic	antibiotic target alteration	vancomycin	Betaproteobacteria	d__Bacteria|p__Pseudomonadota|c__Betaproteobacteria
45	G1_000000000438_47	MuxC	3004075	G1_000000000438	macrolide antibiotic; monobactam; tetracycline antibiotic; aminocoumarin antibiotic	antibiotic efflux	erythromycin; tetracycline; novobiocin; aztreonam; kitasamycin; rokitamycin	Sphingomonadales	d__Bacteria|p__Pseudomonadota|c__Alphaproteobacteria|o__Sphingomonadales
46	G1_000000000441_27	MexK	3003693	G1_000000000441	macrolide antibiotic; tetracycline antibiotic; disinfecting agents and antiseptics	antibiotic efflux	erythromycin; tetracycline; triclosan	Pseudomonadota	d__Bacteria|p__Pseudomonadota
47	G1_000000000452_33	evgS	3000833	G1_000000000452	macrolide antibiotic; fluoroquinolone antibiotic; penam; tetracycline antibiotic	antibiotic efflux	erythromycin; cloxacillin; tetracycline; oxacillin; norfloxacin	Bacteroidota	d__Bacteria|p__Bacteroidota
48	G1_000000000494_2	OprN	3000805	G1_000000000494	fluoroquinolone antibiotic; diaminopyrimidine antibiotic; phenicol antibiotic	antibiotic efflux	ciprofloxacin; trimethoprim; chloramphenicol; norfloxacin	Dyella caseinilytica	d__Bacteria|p__Pseudomonadota|c__Gammaproteobacteria|o__Lysobacterales|f__Rhodanobacteraceae|g__Dyella|s__Dyella caseinilytica
51	G1_000000000627_15	optrA	3003746	G1_000000000627	oxazolidinone antibiotic; phenicol antibiotic	antibiotic target protection	linezolid; chloramphenicol; florfenicol; tedizolid	Terriglobales	d__Bacteria|p__Acidobacteriota|c__Terriglobia|o__Terriglobales
53	G1_000000000778_16	basS	3003583	G1_000000000778	peptide antibiotic	antibiotic target alteration; antibiotic efflux	polymyxin B	Comamonadaceae	d__Bacteria|p__Pseudomonadota|c__Betaproteobacteria|o__Burkholderiales|f__Comamonadaceae
57	G1_000000000864_37	mdtB	3000793	G1_000000000864	aminocoumarin antibiotic	antibiotic efflux	novobiocin	Pseudomonadota	d__Bacteria|p__Pseudomonadota
59	G1_000000000925_29	mdtA	3000792	G1_000000000925	aminocoumarin antibiotic	antibiotic efflux	novobiocin	Edaphobacter	d__Bacteria|p__Acidobacteriota|c__Terriglobia|o__Terriglobales|f__Acidobacteriaceae|g__Edaphobacter
58	G1_000000000925_28	MuxB	3004074	G1_000000000925	macrolide antibiotic; monobactam; tetracycline antibiotic; aminocoumarin antibiotic	antibiotic efflux	erythromycin; tetracycline; novobiocin; aztreonam; kitasamycin; rokitamycin	Edaphobacter	d__Bacteria|p__Acidobacteriota|c__Terriglobia|o__Terriglobales|f__Acidobacteriaceae|g__Edaphobacter
60	G1_000000000987_9	adeF	3000777	G1_000000000987	fluoroquinolone antibiotic; tetracycline antibiotic	antibiotic efflux	tetracycline	Megalodesulfovibrio gigas DSM 1382 = ATCC 19364	d__Bacteria|p__Thermodesulfobacteriota|c__Desulfovibrionia|o__Desulfovibrionales|f__Desulfovibrionaceae|g__Megalodesulfovibrio|s__Megalodesulfovibrio gigas|__Megalodesulfovibrio gigas DSM 1382 = ATCC 19364
61	G1_000000001015_25	KpnH_K p	3004597	G1_000000001015	macrolide antibiotic; fluoroquinolone antibiotic; aminoglycoside antibiotic; carbapenem; cephalosporin; penam; peptide antibiotic; penem	antibiotic efflux	erythromycin; gentamicin C; ciprofloxacin; spectinomycin; streptomycin; tobramycin; ceftazidime; ertapenem; piperacillin; azithromycin; imipenem; polymyxin B; polymyxin B1; polymyxin B2; polymyxin B3; polymyxin B4; norfloxacin; ticarcillin; gentamicin	Pseudomonadota	d__Bacteria|p__Pseudomonadota
64	G1_000000001040_23	mdtC	3000794	G1_000000001040	aminocoumarin antibiotic	antibiotic efflux	novobiocin	Pseudomonadota	d__Bacteria|p__Pseudomonadota
68	G1_000000001132_4	MuxB	3004074	G1_000000001132	macrolide antibiotic; monobactam; tetracycline antibiotic; aminocoumarin antibiotic	antibiotic efflux	erythromycin; tetracycline; novobiocin; aztreonam; kitasamycin; rokitamycin	Pseudomonadota	d__Bacteria|p__Pseudomonadota
67	G1_000000001132_3	MuxB	3004074	G1_000000001132	macrolide antibiotic; monobactam; tetracycline antibiotic; aminocoumarin antibiotic	antibiotic efflux	erythromycin; tetracycline; novobiocin; aztreonam; kitasamycin; rokitamycin	Alphaproteobacteria	d__Bacteria|p__Pseudomonadota|c__Alphaproteobacteria
69	G1_000000001148_5	MexK	3003693	G1_000000001148	macrolide antibiotic; tetracycline antibiotic; disinfecting agents and antiseptics	antibiotic efflux	erythromycin; tetracycline; triclosan	Pseudomonadota	d__Bacteria|p__Pseudomonadota
70	G1_000000001184_20	MuxB	3004074	G1_000000001184	macrolide antibiotic; monobactam; tetracycline antibiotic; aminocoumarin antibiotic	antibiotic efflux	erythromycin; tetracycline; novobiocin; aztreonam; kitasamycin; rokitamycin	Pseudomonadota	d__Bacteria|p__Pseudomonadota
71	G1_000000001243_13	mupB	3000510	G1_000000001243	mupirocin-like antibiotic	antibiotic target alteration	mupirocin	Pseudomonadota	d__Bacteria|p__Pseudomonadota
72	G1_000000001243_31	farB	3003962	G1_000000001243	antibacterial free fatty acids	antibiotic efflux	palmitic acid; oleic acid; linoleic acid	Polaromonas	d__Bacteria|p__Pseudomonadota|c__Betaproteobacteria|o__Burkholderiales|f__Comamonadaceae|g__Polaromonas
73	G1_000000001243_33	MdtQ	3007682	G1_000000001243	monobactam; carbapenem; cephalosporin; cephamycin; penam; penem	reduced permeability to antibiotic		Polaromonas	d__Bacteria|p__Pseudomonadota|c__Betaproteobacteria|o__Burkholderiales|f__Comamonadaceae|g__Polaromonas
74	G1_000000001256_18	MuxC	3004075	G1_000000001256	macrolide antibiotic; monobactam; tetracycline antibiotic; aminocoumarin antibiotic	antibiotic efflux	erythromycin; tetracycline; novobiocin; aztreonam; kitasamycin; rokitamycin	Sphingomonadales	d__Bacteria|p__Pseudomonadota|c__Alphaproteobacteria|o__Sphingomonadales
75	G1_000000001338_14	tetA(58)	3003980	G1_000000001338	tetracycline antibiotic	antibiotic efflux	tetracycline	Burkholderiales	d__Bacteria|p__Pseudomonadota|c__Betaproteobacteria|o__Burkholderiales
76	G1_000000001368_8	vanR	3002925	G1_000000001368	glycopeptide antibiotic	antibiotic target alteration	vancomycin	Rhodocyclales	d__Bacteria|p__Pseudomonadota|c__Betaproteobacteria|o__Rhodocyclales
77	G1_000000001545_17	Rv1877	3007662	G1_000000001545	fluoroquinolone antibiotic	antibiotic efflux	levofloxacin; ofloxacin	Aureimonas populi	d__Bacteria|p__Pseudomonadota|c__Alphaproteobacteria|o__Hyphomicrobiales|f__Aurantimonadaceae|g__Aureimonas|s__Aureimonas populi
78	G1_000000001545_2	novA	3002522	G1_000000001545	aminocoumarin antibiotic	antibiotic efflux	novobiocin	Granulibacter bethesdensis	d__Bacteria|p__Pseudomonadota|c__Alphaproteobacteria|o__Rhodospirillales|f__Acetobacteraceae|g__Granulibacter|s__Granulibacter bethesdensis
79	G1_000000001634_26	vanR	3002927	G1_000000001634	glycopeptide antibiotic	antibiotic target alteration	vancomycin	Hyphomicrobiales	d__Bacteria|p__Pseudomonadota|c__Alphaproteobacteria|o__Hyphomicrobiales
81	G1_000000001634_5	farB	3003962	G1_000000001634	antibacterial free fatty acids	antibiotic efflux	palmitic acid; oleic acid; linoleic acid	Polaromonas	d__Bacteria|p__Pseudomonadota|c__Betaproteobacteria|o__Burkholderiales|f__Comamonadaceae|g__Polaromonas
80	G1_000000001634_3	mdtP	3003550	G1_000000001634	nucleoside antibiotic; disinfecting agents and antiseptics	antibiotic efflux	acriflavine; puromycin	Polaromonas	d__Bacteria|p__Pseudomonadota|c__Betaproteobacteria|o__Burkholderiales|f__Comamonadaceae|g__Polaromonas
82	G1_000000001709_13	vanR	3002925	G1_000000001709	glycopeptide antibiotic	antibiotic target alteration	vancomycin	Betaproteobacteria	d__Bacteria|p__Pseudomonadota|c__Betaproteobacteria
84	G1_000000001758_7	mupA	3000521	G1_000000001758	mupirocin-like antibiotic	antibiotic target alteration	mupirocin	Bacteroidota	d__Bacteria|p__Bacteroidota
83	G1_000000001758_4	rphB	3003992	G1_000000001758	rifamycin antibiotic	antibiotic inactivation	rifampin; rifaximin; rifabutin; rifapentine	Bacteroidota	d__Bacteria|p__Bacteroidota
85	G1_000000001807_10	ArnT	3005053	G1_000000001807	peptide antibiotic	antibiotic target alteration	colistin A; colistin B	Gallionellaceae	d__Bacteria|p__Pseudomonadota|c__Betaproteobacteria|o__Nitrosomonadales|f__Gallionellaceae
88	G1_000000001920_19	TaeA	3003986	G1_000000001920	pleuromutilin antibiotic	antibiotic efflux	pleuromutilin	Bacteroidota	d__Bacteria|p__Bacteroidota
92	G1_000000002270_4	lmrC	3002881	G1_000000002270	lincosamide antibiotic	antibiotic target protection	lincomycin; clindamycin; celesticetin	Caulobacter	d__Bacteria|p__Pseudomonadota|c__Alphaproteobacteria|o__Caulobacterales|f__Caulobacteraceae|g__Caulobacter
90	G1_000000002270_11	mprF	3003772	G1_000000002270	peptide antibiotic	antibiotic target alteration	defensin	Caulobacter	d__Bacteria|p__Pseudomonadota|c__Alphaproteobacteria|o__Caulobacterales|f__Caulobacteraceae|g__Caulobacter
93	G1_000000002326_21	ileS	3003730	G1_000000002326	mupirocin-like antibiotic	antibiotic target alteration	mupirocin	Actinomycetes	d__Bacteria|p__Actinomycetota|c__Actinomycetes
94	G1_000000002346_10	msbA	3003950	G1_000000002346	nitroimidazole antibiotic	antibiotic efflux	metronidazole	Sphingobacteriaceae	d__Bacteria|p__Bacteroidota|c__Sphingobacteriia|o__Sphingobacteriales|f__Sphingobacteriaceae
95	G1_000000002766_17	mdtC	3000794	G1_000000002766	aminocoumarin antibiotic	antibiotic efflux	novobiocin	Pseudomonadota	d__Bacteria|p__Pseudomonadota
98	G1_000000002831_20	evgS	3000833	G1_000000002831	macrolide antibiotic; fluoroquinolone antibiotic; penam; tetracycline antibiotic	antibiotic efflux	erythromycin; cloxacillin; tetracycline; oxacillin; norfloxacin	Ktedonosporobacter rubrisoli	d__Bacteria|p__Chloroflexota|c__Ktedonobacteria|o__Ktedonobacterales|f__Ktedonosporobacteraceae|g__Ktedonosporobacter|s__Ktedonosporobacter rubrisoli
99	G1_000000003060_18	KpnH_K p	3004597	G1_000000003060	macrolide antibiotic; fluoroquinolone antibiotic; aminoglycoside antibiotic; carbapenem; cephalosporin; penam; peptide antibiotic; penem	antibiotic efflux	erythromycin; gentamicin C; ciprofloxacin; spectinomycin; streptomycin; tobramycin; ceftazidime; ertapenem; piperacillin; azithromycin; imipenem; polymyxin B; polymyxin B1; polymyxin B2; polymyxin B3; polymyxin B4; norfloxacin; ticarcillin; gentamicin	Pseudomonadota	d__Bacteria|p__Pseudomonadota
101	G1_000000003081_4	MuxB	3004074	G1_000000003081	macrolide antibiotic; monobactam; tetracycline antibiotic; aminocoumarin antibiotic	antibiotic efflux	erythromycin; tetracycline; novobiocin; aztreonam; kitasamycin; rokitamycin	Pseudomonadota	d__Bacteria|p__Pseudomonadota
103	G1_000000003307_16	adeF	3000777	G1_000000003307	fluoroquinolone antibiotic; tetracycline antibiotic	antibiotic efflux	tetracycline	Pseudomonadota	d__Bacteria|p__Pseudomonadota
104	G1_000000003326_14	MuxB	3004074	G1_000000003326	macrolide antibiotic; monobactam; tetracycline antibiotic; aminocoumarin antibiotic	antibiotic efflux	erythromycin; tetracycline; novobiocin; aztreonam; kitasamycin; rokitamycin	Rhodovastum atsumiense	d__Bacteria|p__Pseudomonadota|c__Alphaproteobacteria|o__Rhodospirillales|f__Acetobacteraceae|g__Rhodovastum|s__Rhodovastum atsumiense
105	G1_000000003512_7	MuxB	3004074	G1_000000003512	macrolide antibiotic; monobactam; tetracycline antibiotic; aminocoumarin antibiotic	antibiotic efflux	erythromycin; tetracycline; novobiocin; aztreonam; kitasamycin; rokitamycin	Pseudomonadota	d__Bacteria|p__Pseudomonadota
106	G1_000000003512_9	tet(44)	3000556	G1_000000003512	tetracycline antibiotic	antibiotic target protection	tetracycline; doxycycline; minocycline; chlortetracycline; demeclocycline; oxytetracycline	Acidisoma sp. PAMC 29798	d__Bacteria|p__Pseudomonadota|c__Alphaproteobacteria|o__Rhodospirillales|f__Acetobacteraceae|g__Acidisoma|s__Acidisoma sp. PAMC 29798
107	G1_000000003870_4	MuxB	3004074	G1_000000003870	macrolide antibiotic; monobactam; tetracycline antibiotic; aminocoumarin antibiotic	antibiotic efflux	erythromycin; tetracycline; novobiocin; aztreonam; kitasamycin; rokitamycin	Pseudomonadota	d__Bacteria|p__Pseudomonadota
108	G1_000000004002_3	MuxC	3004075	G1_000000004002	macrolide antibiotic; monobactam; tetracycline antibiotic; aminocoumarin antibiotic	antibiotic efflux	erythromycin; tetracycline; novobiocin; aztreonam; kitasamycin; rokitamycin	Hyphomicrobiales	d__Bacteria|p__Pseudomonadota|c__Alphaproteobacteria|o__Hyphomicrobiales
110	G1_000000004295_2	OpmB	3004072	G1_000000004295	macrolide antibiotic; monobactam; tetracycline antibiotic; aminocoumarin antibiotic	antibiotic efflux	erythromycin; tetracycline; novobiocin; aztreonam; kitasamycin; rokitamycin	Azospira inquinata	d__Bacteria|p__Pseudomonadota|c__Betaproteobacteria|o__Rhodocyclales|f__Rhodocyclaceae|g__Azospira|s__Azospira inquinata
112	G1_000000004341_2	MuxB	3004074	G1_000000004341	macrolide antibiotic; monobactam; tetracycline antibiotic; aminocoumarin antibiotic	antibiotic efflux	erythromycin; tetracycline; novobiocin; aztreonam; kitasamycin; rokitamycin	Opitutus sp. GAS368	d__Bacteria|p__Verrucomicrobiota|c__Opitutia|o__Opitutales|f__Opitutaceae|g__Opitutus|s__Opitutus sp. GAS368
115	G1_000000004538_7	kdpD	3004047	G1_000000004538	aminoglycoside antibiotic	antibiotic efflux	kanamycin A	Acidisoma sp. PAMC 29798	d__Bacteria|p__Pseudomonadota|c__Alphaproteobacteria|o__Rhodospirillales|f__Acetobacteraceae|g__Acidisoma|s__Acidisoma sp. PAMC 29798
116	G1_000000005039_7	MuxB	3004074	G1_000000005039	macrolide antibiotic; monobactam; tetracycline antibiotic; aminocoumarin antibiotic	antibiotic efflux	erythromycin; tetracycline; novobiocin; aztreonam; kitasamycin; rokitamycin	Nitrobacteraceae	d__Bacteria|p__Pseudomonadota|c__Alphaproteobacteria|o__Hyphomicrobiales|f__Nitrobacteraceae
117	G1_000000005885_7	MexK	3003693	G1_000000005885	macrolide antibiotic; tetracycline antibiotic; disinfecting agents and antiseptics	antibiotic efflux	erythromycin; tetracycline; triclosan	Pseudomonadota	d__Bacteria|p__Pseudomonadota
118	G1_000000005939_10	evgS	3000833	G1_000000005939	macrolide antibiotic; fluoroquinolone antibiotic; penam; tetracycline antibiotic	antibiotic efflux	erythromycin; cloxacillin; tetracycline; oxacillin; norfloxacin	Isosphaera pallida ATCC 43644	d__Bacteria|p__Planctomycetota|c__Planctomycetia|o__Isosphaerales|f__Isosphaeraceae|g__Isosphaera|s__Isosphaera pallida|__Isosphaera pallida ATCC 43644
119	G1_000000005939_7	adeF	3000777	G1_000000005939	fluoroquinolone antibiotic; tetracycline antibiotic	antibiotic efflux	tetracycline	Caulifigura coniformis	d__Bacteria|p__Planctomycetota|c__Planctomycetia|o__Planctomycetales|f__Planctomycetaceae|g__Caulifigura|s__Caulifigura coniformis
120	G1_000000005993_4	emrB	3000074	G1_000000005993	fluoroquinolone antibiotic	antibiotic efflux	nalidixic acid	Betaproteobacteria	d__Bacteria|p__Pseudomonadota|c__Betaproteobacteria
123	G1_000000006389_13	novA	3002522	G1_000000006389	aminocoumarin antibiotic	antibiotic efflux	novobiocin	Rhizobacter sp. AJA081-3	d__Bacteria|p__Pseudomonadota|c__Betaproteobacteria|o__Burkholderiales|f__Burkholderiaceae|g__Rhizobacter|s__Rhizobacter sp. AJA0813
124	G1_000000006389_9	emrB	3000074	G1_000000006389	fluoroquinolone antibiotic	antibiotic efflux	nalidixic acid	Hydrogenophaga	d__Bacteria|p__Pseudomonadota|c__Betaproteobacteria|o__Burkholderiales|f__Comamonadaceae|g__Hydrogenophaga
122	G1_000000006389_11	MdtQ	3007682	G1_000000006389	monobactam; carbapenem; cephalosporin; cephamycin; penam; penem	reduced permeability to antibiotic		Hydrogenophaga	d__Bacteria|p__Pseudomonadota|c__Betaproteobacteria|o__Burkholderiales|f__Comamonadaceae|g__Hydrogenophaga
126	G1_000000006601_5	KpnH_K p	3004597	G1_000000006601	macrolide antibiotic; fluoroquinolone antibiotic; aminoglycoside antibiotic; carbapenem; cephalosporin; penam; peptide antibiotic; penem	antibiotic efflux	erythromycin; gentamicin C; ciprofloxacin; spectinomycin; streptomycin; tobramycin; ceftazidime; ertapenem; piperacillin; azithromycin; imipenem; polymyxin B; polymyxin B1; polymyxin B2; polymyxin B3; polymyxin B4; norfloxacin; ticarcillin; gentamicin	Variovorax	d__Bacteria|p__Pseudomonadota|c__Betaproteobacteria|o__Burkholderiales|f__Comamonadaceae|g__Variovorax
127	G1_000000006698_4	gyrB	3004562	G1_000000006698	fluoroquinolone antibiotic	antibiotic target alteration	ciprofloxacin; levofloxacin; moxifloxacin; gemifloxacin	Acetobacteraceae	d__Bacteria|p__Pseudomonadota|c__Alphaproteobacteria|o__Rhodospirillales|f__Acetobacteraceae
129	G1_000000006808_3	MuxB	3004074	G1_000000006808	macrolide antibiotic; monobactam; tetracycline antibiotic; aminocoumarin antibiotic	antibiotic efflux	erythromycin; tetracycline; novobiocin; aztreonam; kitasamycin; rokitamycin	Hyphomicrobiales	d__Bacteria|p__Pseudomonadota|c__Alphaproteobacteria|o__Hyphomicrobiales
128	G1_000000006808_2	MuxC	3004075	G1_000000006808	macrolide antibiotic; monobactam; tetracycline antibiotic; aminocoumarin antibiotic	antibiotic efflux	erythromycin; tetracycline; novobiocin; aztreonam; kitasamycin; rokitamycin	Hyphomicrobiales	d__Bacteria|p__Pseudomonadota|c__Alphaproteobacteria|o__Hyphomicrobiales
131	G1_000000007209_4	MuxB	3004074	G1_000000007209	macrolide antibiotic; monobactam; tetracycline antibiotic; aminocoumarin antibiotic	antibiotic efflux	erythromycin; tetracycline; novobiocin; aztreonam; kitasamycin; rokitamycin	Nitrobacteraceae	d__Bacteria|p__Pseudomonadota|c__Alphaproteobacteria|o__Hyphomicrobiales|f__Nitrobacteraceae
130	G1_000000007209_3	MuxB	3004074	G1_000000007209	macrolide antibiotic; monobactam; tetracycline antibiotic; aminocoumarin antibiotic	antibiotic efflux	erythromycin; tetracycline; novobiocin; aztreonam; kitasamycin; rokitamycin	Methylomonas	d__Bacteria|p__Pseudomonadota|c__Gammaproteobacteria|o__Methylococcales|f__Methylococcaceae|g__Methylomonas
132	G1_000000007492_7	MuxB	3004074	G1_000000007492	macrolide antibiotic; monobactam; tetracycline antibiotic; aminocoumarin antibiotic	antibiotic efflux	erythromycin; tetracycline; novobiocin; aztreonam; kitasamycin; rokitamycin	Pseudomonadota	d__Bacteria|p__Pseudomonadota
137	G1_000000008792_4	MuxB	3004074	G1_000000008792	macrolide antibiotic; monobactam; tetracycline antibiotic; aminocoumarin antibiotic	antibiotic efflux	erythromycin; tetracycline; novobiocin; aztreonam; kitasamycin; rokitamycin	Pseudomonadota	d__Bacteria|p__Pseudomonadota
136	G1_000000008792_3	mdtC	3000794	G1_000000008792	aminocoumarin antibiotic	antibiotic efflux	novobiocin	Alphaproteobacteria	d__Bacteria|p__Pseudomonadota|c__Alphaproteobacteria
141	G1_000000009161_2	MexK	3003693	G1_000000009161	macrolide antibiotic; tetracycline antibiotic; disinfecting agents and antiseptics	antibiotic efflux	erythromycin; tetracycline; triclosan	Betaproteobacteria	d__Bacteria|p__Pseudomonadota|c__Betaproteobacteria
143	G1_000000009624_3	adeF	3000777	G1_000000009624	fluoroquinolone antibiotic; tetracycline antibiotic	antibiotic efflux	tetracycline	Pseudomonadota	d__Bacteria|p__Pseudomonadota
145	G1_000000011024_2	MuxB	3004074	G1_000000011024	macrolide antibiotic; monobactam; tetracycline antibiotic; aminocoumarin antibiotic	antibiotic efflux	erythromycin; tetracycline; novobiocin; aztreonam; kitasamycin; rokitamycin	Nitrobacteraceae	d__Bacteria|p__Pseudomonadota|c__Alphaproteobacteria|o__Hyphomicrobiales|f__Nitrobacteraceae
147	G1_000000011377_3	emrB	3000074	G1_000000011377	fluoroquinolone antibiotic	antibiotic efflux	nalidixic acid	Hydrogenophaga	d__Bacteria|p__Pseudomonadota|c__Betaproteobacteria|o__Burkholderiales|f__Comamonadaceae|g__Hydrogenophaga
149	G1_000000011673_5	MuxB	3004074	G1_000000011673	macrolide antibiotic; monobactam; tetracycline antibiotic; aminocoumarin antibiotic	antibiotic efflux	erythromycin; tetracycline; novobiocin; aztreonam; kitasamycin; rokitamycin	Pseudomonadota	d__Bacteria|p__Pseudomonadota
148	G1_000000011673_4	MuxA	3004073	G1_000000011673	macrolide antibiotic; monobactam; tetracycline antibiotic; aminocoumarin antibiotic	antibiotic efflux	erythromycin; tetracycline; novobiocin; aztreonam; kitasamycin; rokitamycin	Polaromonas	d__Bacteria|p__Pseudomonadota|c__Betaproteobacteria|o__Burkholderiales|f__Comamonadaceae|g__Polaromonas
151	G1_000000012360_3	lfrA	3003967	G1_000000012360	fluoroquinolone antibiotic	antibiotic efflux	ciprofloxacin; norfloxacin	Cryobacterium	d__Bacteria|p__Actinomycetota|c__Actinomycetes|o__Micrococcales|f__Microbacteriaceae|g__Cryobacterium
153	G1_000000012451_2	MuxB	3004074	G1_000000012451	macrolide antibiotic; monobactam; tetracycline antibiotic; aminocoumarin antibiotic	antibiotic efflux	erythromycin; tetracycline; novobiocin; aztreonam; kitasamycin; rokitamycin	Pseudomonadota	d__Bacteria|p__Pseudomonadota
157	G1_000000013870_4	emrB	3000074	G1_000000013870	fluoroquinolone antibiotic	antibiotic efflux	nalidixic acid	Pseudomonadota	d__Bacteria|p__Pseudomonadota
161	G1_000000019543_7	PBP2 beta-lactam	3003937	G1_000000019543	cephalosporin; cephamycin; penam	antibiotic target alteration	ceftriaxone; cefixime	Sphingomonadales	d__Bacteria|p__Pseudomonadota|c__Alphaproteobacteria|o__Sphingomonadales
163	G1_000000020714_7	novA	3002522	G1_000000020714	aminocoumarin antibiotic	antibiotic efflux	novobiocin	Sphingomonas suaedae	d__Bacteria|p__Pseudomonadota|c__Alphaproteobacteria|o__Sphingomonadales|f__Sphingomonadaceae|g__Sphingomonas|s__Sphingomonas suaedae
165	G1_000000024347_4	adeH	3000779	G1_000000024347	fluoroquinolone antibiotic; tetracycline antibiotic	antibiotic efflux	tetracycline	Betaproteobacteria	d__Bacteria|p__Pseudomonadota|c__Betaproteobacteria
164	G1_000000024347_2	emrB	3000074	G1_000000024347	fluoroquinolone antibiotic	antibiotic efflux	nalidixic acid	Burkholderiales	d__Bacteria|p__Pseudomonadota|c__Betaproteobacteria|o__Burkholderiales
166	G1_000000024432_2	MuxB	3004074	G1_000000024432	macrolide antibiotic; monobactam; tetracycline antibiotic; aminocoumarin antibiotic	antibiotic efflux	erythromycin; tetracycline; novobiocin; aztreonam; kitasamycin; rokitamycin	Acidobacteriaceae	d__Bacteria|p__Acidobacteriota|c__Terriglobia|o__Terriglobales|f__Acidobacteriaceae
167	G1_000000024523_3	emrB	3000074	G1_000000024523	fluoroquinolone antibiotic	antibiotic efflux	nalidixic acid	Methyloradius palustris	d__Bacteria|p__Pseudomonadota|c__Betaproteobacteria|o__Nitrosomonadales|f__Methylophilaceae|g__Methyloradius|s__Methyloradius palustris
168	G1_000000024568_2	KpnH_K p	3004597	G1_000000024568	macrolide antibiotic; fluoroquinolone antibiotic; aminoglycoside antibiotic; carbapenem; cephalosporin; penam; peptide antibiotic; penem	antibiotic efflux	erythromycin; gentamicin C; ciprofloxacin; spectinomycin; streptomycin; tobramycin; ceftazidime; ertapenem; piperacillin; azithromycin; imipenem; polymyxin B; polymyxin B1; polymyxin B2; polymyxin B3; polymyxin B4; norfloxacin; ticarcillin; gentamicin	Piscinibacter gummiphilus	d__Bacteria|p__Pseudomonadota|c__Betaproteobacteria|o__Burkholderiales|f__Sphaerotilaceae|g__Piscinibacter|s__Piscinibacter gummiphilus
170	G1_000000026421_1	mdtC	3000794	G1_000000026421	aminocoumarin antibiotic	antibiotic efflux	novobiocin	Burkholderiales	d__Bacteria|p__Pseudomonadota|c__Betaproteobacteria|o__Burkholderiales
171	G1_000000026421_2	mdtB	3000793	G1_000000026421	aminocoumarin antibiotic	antibiotic efflux	novobiocin	unclassified Polaromonas	d__Bacteria|p__Pseudomonadota|c__Betaproteobacteria|o__Burkholderiales|f__Comamonadaceae|g__Polaromonas|__unclassified Polaromonas
172	G1_000000026762_3	mexN	3003705	G1_000000026762	phenicol antibiotic	antibiotic efflux	chloramphenicol; thiamphenicol	Alphaproteobacteria	d__Bacteria|p__Pseudomonadota|c__Alphaproteobacteria
173	G1_000000026814_3	MuxB	3004074	G1_000000026814	macrolide antibiotic; monobactam; tetracycline antibiotic; aminocoumarin antibiotic	antibiotic efflux	erythromycin; tetracycline; novobiocin; aztreonam; kitasamycin; rokitamycin	Pseudomonadota	d__Bacteria|p__Pseudomonadota
174	G1_000000027663_2	MuxB	3004074	G1_000000027663	macrolide antibiotic; monobactam; tetracycline antibiotic; aminocoumarin antibiotic	antibiotic efflux	erythromycin; tetracycline; novobiocin; aztreonam; kitasamycin; rokitamycin	Methylococcaceae	d__Bacteria|p__Pseudomonadota|c__Gammaproteobacteria|o__Methylococcales|f__Methylococcaceae
176	G1_000000029840_3	mdtP	3003550	G1_000000029840	nucleoside antibiotic; disinfecting agents and antiseptics	antibiotic efflux	acriflavine; puromycin	Polaromonas	d__Bacteria|p__Pseudomonadota|c__Betaproteobacteria|o__Burkholderiales|f__Comamonadaceae|g__Polaromonas
178	G1_000000030940_2	MuxB	3004074	G1_000000030940	macrolide antibiotic; monobactam; tetracycline antibiotic; aminocoumarin antibiotic	antibiotic efflux	erythromycin; tetracycline; novobiocin; aztreonam; kitasamycin; rokitamycin	Pseudomonadota	d__Bacteria|p__Pseudomonadota
181	G1_000000035812_3	mdtB	3000793	G1_000000035812	aminocoumarin antibiotic	antibiotic efflux	novobiocin	Pseudomonadota	d__Bacteria|p__Pseudomonadota
182	G1_000000039734_2	mexN	3003705	G1_000000039734	phenicol antibiotic	antibiotic efflux	chloramphenicol; thiamphenicol	Pseudomonadota	d__Bacteria|p__Pseudomonadota
183	G1_000000042292_1	MuxB	3004074	G1_000000042292	macrolide antibiotic; monobactam; tetracycline antibiotic; aminocoumarin antibiotic	antibiotic efflux	erythromycin; tetracycline; novobiocin; aztreonam; kitasamycin; rokitamycin	Acetobacteraceae	d__Bacteria|p__Pseudomonadota|c__Alphaproteobacteria|o__Rhodospirillales|f__Acetobacteraceae
184	G1_000000043325_4	otr(B)	3002892	G1_000000043325	tetracycline antibiotic	antibiotic efflux	tetracycline	Candidatus Nanopelagicaceae	d__Bacteria|p__Actinomycetota|c__Actinomycetes|o__Candidatus Nanopelagicales|f__Candidatus Nanopelagicaceae
186	G1_000000069268_1	mdtC	3000794	G1_000000069268	aminocoumarin antibiotic	antibiotic efflux	novobiocin	Pseudomonadota	d__Bacteria|p__Pseudomonadota
187	G1_000000072963_1	mtrD	3000811	G1_000000072963	macrolide antibiotic; penam	antibiotic efflux	erythromycin; penicillin; azithromycin	Burkholderiales	d__Bacteria|p__Pseudomonadota|c__Betaproteobacteria|o__Burkholderiales
188	G1_000000083283_2	novA	3002522	G1_000000083283	aminocoumarin antibiotic	antibiotic efflux	novobiocin	unclassified Salinibacterium	d__Bacteria|p__Actinomycetota|c__Actinomycetes|o__Micrococcales|f__Microbacteriaceae|g__Salinibacterium|__unclassified Salinibacterium
197	G2_000000000010_119	macB	3000535	G2_000000000010	macrolide antibiotic	antibiotic efflux	erythromycin	Gloeobacter	d__Bacteria|p__Cyanobacteriota|c__Cyanophyceae|o__Gloeobacterales|f__Gloeobacteraceae|g__Gloeobacter
198	G2_000000000010_122	macB	3000535	G2_000000000010	macrolide antibiotic	antibiotic efflux	erythromycin	Gloeobacter	d__Bacteria|p__Cyanobacteriota|c__Cyanophyceae|o__Gloeobacterales|f__Gloeobacteraceae|g__Gloeobacter
195	G2_000000000010_117	macB	3000535	G2_000000000010	macrolide antibiotic	antibiotic efflux	erythromycin	Gloeobacter violaceus PCC 7421	d__Bacteria|p__Cyanobacteriota|c__Cyanophyceae|o__Gloeobacterales|f__Gloeobacteraceae|g__Gloeobacter|s__Gloeobacter violaceus|__Gloeobacter violaceus PCC 7421
199	G2_000000000010_123	macB	3000535	G2_000000000010	macrolide antibiotic	antibiotic efflux	erythromycin	Gloeobacter violaceus PCC 7421	d__Bacteria|p__Cyanobacteriota|c__Cyanophyceae|o__Gloeobacterales|f__Gloeobacteraceae|g__Gloeobacter|s__Gloeobacter violaceus|__Gloeobacter violaceus PCC 7421
201	G2_000000000010_171	IreK	3007678	G2_000000000010	cephalosporin	reduced permeability to antibiotic	ceftriaxone	Lacunisphaera limnophila	d__Bacteria|p__Verrucomicrobiota|c__Opitutia|o__Opitutales|f__Opitutaceae|g__Lacunisphaera|s__Lacunisphaera limnophila
196	G2_000000000010_118	macB	3000535	G2_000000000010	macrolide antibiotic	antibiotic efflux	erythromycin	Opitutus terrae PB90-1	d__Bacteria|p__Verrucomicrobiota|c__Opitutia|o__Opitutales|f__Opitutaceae|g__Opitutus|s__Opitutus terrae|__Opitutus terrae PB901
202	G2_000000000010_193	tetB(P)	3000195	G2_000000000010	tetracycline antibiotic	antibiotic target protection	tetracycline; doxycycline; minocycline; chlortetracycline; demeclocycline; oxytetracycline	Candidatus Xiphinematobacter sp. Idaho Grape	d__Bacteria|p__Verrucomicrobiota|c__Spartobacteria|g__Candidatus Xiphinematobacter|s__Candidatus Xiphinematobacter sp. Idaho Grape
191	G2_000000000010_113	macB	3000535	G2_000000000010	macrolide antibiotic	antibiotic efflux	erythromycin	Terriglobia	d__Bacteria|p__Acidobacteriota|c__Terriglobia
192	G2_000000000010_114	macB	3000535	G2_000000000010	macrolide antibiotic	antibiotic efflux	erythromycin	Myxococcaceae	d__Bacteria|p__Myxococcota|c__Myxococcia|o__Myxococcales|f__Myxococcaceae
189	G2_000000000010_105	vanS	3002937	G2_000000000010	glycopeptide antibiotic	antibiotic target alteration	vancomycin	Thermodesulfobacteriota	d__Bacteria|p__Thermodesulfobacteriota
208	G2_000000000011_138	pbp2	3007058	G2_000000000011	cephalosporin; cephamycin; penam	antibiotic target alteration	amoxicillin	Candidatus Xiphinematobacter sp. Idaho Grape	d__Bacteria|p__Verrucomicrobiota|c__Spartobacteria|g__Candidatus Xiphinematobacter|s__Candidatus Xiphinematobacter sp. Idaho Grape
211	G2_000000000011_95	pbp1	3007060	G2_000000000011	cephalosporin; cephamycin; penam	antibiotic target alteration	amoxicillin	Sulfuriroseicoccus oceanibius	d__Bacteria|p__Verrucomicrobiota|c__Verrucomicrobiia|o__Verrucomicrobiales|f__Verrucomicrobiaceae|g__Sulfuriroseicoccus|s__Sulfuriroseicoccus oceanibius
214	G2_000000000037_110	IreK	3007678	G2_000000000037	cephalosporin	reduced permeability to antibiotic	ceftriaxone	Leptolyngbya sp. 7M	d__Bacteria|p__Cyanobacteriota|c__Cyanophyceae|o__Leptolyngbyales|f__Leptolyngbyaceae|__Leptolyngbya group|g__Leptolyngbya|s__Leptolyngbya sp. 7M
212	G2_000000000037_103	msbA	3003950	G2_000000000037	nitroimidazole antibiotic	antibiotic efflux	metronidazole	Terriglobus	d__Bacteria|p__Acidobacteriota|c__Terriglobia|o__Terriglobales|f__Acidobacteriaceae|g__Terriglobus
213	G2_000000000037_108	TaeA	3003986	G2_000000000037	pleuromutilin antibiotic	antibiotic efflux	pleuromutilin	Chlorobiales	d__Bacteria|p__Chlorobiota|c__Chlorobiia|o__Chlorobiales
217	G2_000000000058_38	rosB	3003049	G2_000000000058	peptide antibiotic	antibiotic efflux	polymyxin B; polymyxin B1; polymyxin B2; polymyxin B3; polymyxin B4	Planctomycetia	d__Bacteria|p__Planctomycetota|c__Planctomycetia
219	G2_000000000058_97	mupB	3000510	G2_000000000058	mupirocin-like antibiotic	antibiotic target alteration	mupirocin	Verrucomicrobiota	d__Bacteria|p__Verrucomicrobiota
220	G2_000000000129_36	arlS	3000839	G2_000000000129	fluoroquinolone antibiotic; disinfecting agents and antiseptics	antibiotic efflux	ciprofloxacin; acriflavine; norfloxacin	Ferruginibacter lapsinanis	d__Bacteria|p__Bacteroidota|c__Chitinophagia|o__Chitinophagales|f__Chitinophagaceae|g__Ferruginibacter|s__Ferruginibacter lapsinanis
221	G2_000000000129_37	arlS	3000839	G2_000000000129	fluoroquinolone antibiotic; disinfecting agents and antiseptics	antibiotic efflux	ciprofloxacin; acriflavine; norfloxacin	Mucilaginibacter paludis DSM 18603	d__Bacteria|p__Bacteroidota|c__Sphingobacteriia|o__Sphingobacteriales|f__Sphingobacteriaceae|g__Mucilaginibacter|s__Mucilaginibacter paludis|__Mucilaginibacter paludis DSM 18603
222	G2_000000000213_2	MuxB	3004074	G2_000000000213	macrolide antibiotic; monobactam; tetracycline antibiotic; aminocoumarin antibiotic	antibiotic efflux	erythromycin; tetracycline; novobiocin; aztreonam; kitasamycin; rokitamycin	Hyphomicrobiales	d__Bacteria|p__Pseudomonadota|c__Alphaproteobacteria|o__Hyphomicrobiales
225	G2_000000000257_6	evgS	3000833	G2_000000000257	macrolide antibiotic; fluoroquinolone antibiotic; penam; tetracycline antibiotic	antibiotic efflux	erythromycin; cloxacillin; tetracycline; oxacillin; norfloxacin	Methylomonas rhizoryzae	d__Bacteria|p__Pseudomonadota|c__Gammaproteobacteria|o__Methylococcales|f__Methylococcaceae|g__Methylomonas|s__Methylomonas rhizoryzae
227	G2_000000000297_40	MuxB	3004074	G2_000000000297	macrolide antibiotic; monobactam; tetracycline antibiotic; aminocoumarin antibiotic	antibiotic efflux	erythromycin; tetracycline; novobiocin; aztreonam; kitasamycin; rokitamycin	Hyphomicrobiales	d__Bacteria|p__Pseudomonadota|c__Alphaproteobacteria|o__Hyphomicrobiales
226	G2_000000000297_16	rosB	3003049	G2_000000000297	peptide antibiotic	antibiotic efflux	polymyxin B; polymyxin B1; polymyxin B2; polymyxin B3; polymyxin B4	Rhodoplanes sp. Z2-YC6860	d__Bacteria|p__Pseudomonadota|c__Alphaproteobacteria|o__Hyphomicrobiales|f__Hyphomicrobiaceae|g__Rhodoplanes|s__Rhodoplanes sp. Z2YC6860
228	G2_000000000476_2	tetA(58)	3003980	G2_000000000476	tetracycline antibiotic	antibiotic efflux	tetracycline	Streptomyces bathyalis	d__Bacteria|p__Actinomycetota|c__Actinomycetes|o__Kitasatosporales|f__Streptomycetaceae|g__Streptomyces|s__Streptomyces bathyalis
230	G2_000000001116_7	QepA4	3004379	G2_000000001116	fluoroquinolone antibiotic	antibiotic efflux	ciprofloxacin; nalidixic acid; norfloxacin	Pseudonocardia sp. DSM 110487	d__Bacteria|p__Actinomycetota|c__Actinomycetes|o__Pseudonocardiales|f__Pseudonocardiaceae|g__Pseudonocardia|s__Pseudonocardia sp. DSM 110487
231	G2_000000001434_16	optrA	3003746	G2_000000001434	oxazolidinone antibiotic; phenicol antibiotic	antibiotic target protection	linezolid; chloramphenicol; florfenicol; tedizolid	Acidobacteriota	d__Bacteria|p__Acidobacteriota
237	G2_000000001827_17	novA	3002522	G2_000000001827	aminocoumarin antibiotic	antibiotic efflux	novobiocin	Gryllotalpicola protaetiae	d__Bacteria|p__Actinomycetota|c__Actinomycetes|o__Micrococcales|f__Microbacteriaceae|g__Gryllotalpicola|s__Gryllotalpicola protaetiae
238	G2_000000001859_13	novA	3002522	G2_000000001859	aminocoumarin antibiotic	antibiotic efflux	novobiocin	Terrabacteria group	d__Bacteria|__Terrabacteria group
240	G2_000000002941_4	almE	3007433	G2_000000002941	peptide antibiotic	antibiotic target alteration	colistin A; colistin B	Terrabacteria group	d__Bacteria|__Terrabacteria group
242	G2_000000003235_15	novA	3002522	G2_000000003235	aminocoumarin antibiotic	antibiotic efflux	novobiocin	Actinomycetes	d__Bacteria|p__Actinomycetota|c__Actinomycetes
243	G2_000000004405_7	smeS	3003067	G2_000000004405	aminoglycoside antibiotic; cephalosporin; cephamycin; penam	antibiotic efflux		Thermoflexus hugenholtzii	d__Bacteria|p__Chloroflexota|c__Thermoflexia|o__Thermoflexales|f__Thermoflexaceae|g__Thermoflexus|s__Thermoflexus hugenholtzii
244	G2_000000004626_6	novA	3002522	G2_000000004626	aminocoumarin antibiotic	antibiotic efflux	novobiocin	Micromonospora	d__Bacteria|p__Actinomycetota|c__Actinomycetes|o__Micromonosporales|f__Micromonosporaceae|g__Micromonospora
248	G2_000000005953_5	rosB	3003049	G2_000000005953	peptide antibiotic	antibiotic efflux	polymyxin B; polymyxin B1; polymyxin B2; polymyxin B3; polymyxin B4	Hyphomicrobiales	d__Bacteria|p__Pseudomonadota|c__Alphaproteobacteria|o__Hyphomicrobiales
250	G2_000000008418_4	mdtC	3000794	G2_000000008418	aminocoumarin antibiotic	antibiotic efflux	novobiocin	Nitrobacteraceae	d__Bacteria|p__Pseudomonadota|c__Alphaproteobacteria|o__Hyphomicrobiales|f__Nitrobacteraceae
251	G2_000000010023_3	almE	3007433	G2_000000010023	peptide antibiotic	antibiotic target alteration	colistin A; colistin B	Variibacter gotjawalensis	d__Bacteria|p__Pseudomonadota|c__Alphaproteobacteria|o__Hyphomicrobiales|f__Nitrobacteraceae|g__Variibacter|s__Variibacter gotjawalensis
253	G2_000000016467_5	novA	3002522	G2_000000016467	aminocoumarin antibiotic	antibiotic efflux	novobiocin	Actinomycetes	d__Bacteria|p__Actinomycetota|c__Actinomycetes
256	G2_000000021384_3	novA	3002522	G2_000000021384	aminocoumarin antibiotic	antibiotic efflux	novobiocin	Actinomycetes	d__Bacteria|p__Actinomycetota|c__Actinomycetes
257	G2_000000021915_4	oleC	3003748	G2_000000021915	macrolide antibiotic	antibiotic efflux	oleandomycin	Actinomycetota	d__Bacteria|p__Actinomycetota
258	G2_000000021968_4	ileS	3003730	G2_000000021968	mupirocin-like antibiotic	antibiotic target alteration	mupirocin	Mycobacteriaceae	d__Bacteria|p__Actinomycetota|c__Actinomycetes|o__Mycobacteriales|f__Mycobacteriaceae
259	G2_000000023413_3	tet(43)	3000573	G2_000000023413	tetracycline antibiotic	antibiotic efflux	tetracycline	Actinomycetes	d__Bacteria|p__Actinomycetota|c__Actinomycetes
260	G2_000000024109_1	MuxB	3004074	G2_000000024109	macrolide antibiotic; monobactam; tetracycline antibiotic; aminocoumarin antibiotic	antibiotic efflux	erythromycin; tetracycline; novobiocin; aztreonam; kitasamycin; rokitamycin	Alphaproteobacteria	d__Bacteria|p__Pseudomonadota|c__Alphaproteobacteria
261	G2_000000027741_1	adeF	3000777	G2_000000027741	fluoroquinolone antibiotic; tetracycline antibiotic	antibiotic efflux	tetracycline	Alphaproteobacteria	d__Bacteria|p__Pseudomonadota|c__Alphaproteobacteria
262	G2_000000038016_2	novA	3002522	G2_000000038016	aminocoumarin antibiotic	antibiotic efflux	novobiocin	Rhodococcus antarcticus	d__Bacteria|p__Actinomycetota|c__Actinomycetes|o__Mycobacteriales|f__Nocardiaceae|g__Rhodococcus|s__Rhodococcus antarcticus
264	G2_000000047220_1	MuxB	3004074	G2_000000047220	macrolide antibiotic; monobactam; tetracycline antibiotic; aminocoumarin antibiotic	antibiotic efflux	erythromycin; tetracycline; novobiocin; aztreonam; kitasamycin; rokitamycin	Alphaproteobacteria	d__Bacteria|p__Pseudomonadota|c__Alphaproteobacteria
265	G2_000000048909_1	novA	3002522	G2_000000048909	aminocoumarin antibiotic	antibiotic efflux	novobiocin	Actinomycetes	d__Bacteria|p__Actinomycetota|c__Actinomycetes
266	G2_000000052580_3	novA	3002522	G2_000000052580	aminocoumarin antibiotic	antibiotic efflux	novobiocin	Actinomycetes	d__Bacteria|p__Actinomycetota|c__Actinomycetes
267	G2_000000058279_2	novA	3002522	G2_000000058279	aminocoumarin antibiotic	antibiotic efflux	novobiocin	Actinomycetes	d__Bacteria|p__Actinomycetota|c__Actinomycetes
268	G2_000000070461_1	novA	3002522	G2_000000070461	aminocoumarin antibiotic	antibiotic efflux	novobiocin	Actinomycetes	d__Bacteria|p__Actinomycetota|c__Actinomycetes
270	G3_000000000101_24	novA	3002522	G3_000000000101	aminocoumarin antibiotic	antibiotic efflux	novobiocin	Singulisphaera acidiphila DSM 18658	d__Bacteria|p__Planctomycetota|c__Planctomycetia|o__Isosphaerales|f__Isosphaeraceae|g__Singulisphaera|s__Singulisphaera acidiphila|__Singulisphaera acidiphila DSM 18658
269	G3_000000000101_14	efpA	3003955	G3_000000000101	rifamycin antibiotic; isoniazid-like antibiotic	antibiotic efflux	rifampin; isoniazid	Nocardioides panacis	d__Bacteria|p__Actinomycetota|c__Actinomycetes|o__Propionibacteriales|f__Nocardioidaceae|g__Nocardioides|s__Nocardioides panacis
271	G3_000000000101_25	msbA	3003950	G3_000000000101	nitroimidazole antibiotic	antibiotic efflux	metronidazole	Microlunatus elymi	d__Bacteria|p__Actinomycetota|c__Actinomycetes|o__Propionibacteriales|f__Propionibacteriaceae|g__Microlunatus|s__Microlunatus elymi
273	G3_000000001274_10	ileS	3003730	G3_000000001274	mupirocin-like antibiotic	antibiotic target alteration	mupirocin	Actinomycetota	d__Bacteria|p__Actinomycetota
274	G3_000000001335_9	rosB	3003049	G3_000000001335	peptide antibiotic	antibiotic efflux	polymyxin B; polymyxin B1; polymyxin B2; polymyxin B3; polymyxin B4	Betaproteobacteria	d__Bacteria|p__Pseudomonadota|c__Betaproteobacteria
275	G3_000000001388_6	QepA2	3004103	G3_000000001388	fluoroquinolone antibiotic	antibiotic efflux	ciprofloxacin; moxifloxacin; norfloxacin	Iamiaceae	d__Bacteria|p__Actinomycetota|c__Acidimicrobiia|o__Acidimicrobiales|f__Iamiaceae
276	G3_000000001633_8	ileS	3003730	G3_000000001633	mupirocin-like antibiotic	antibiotic target alteration	mupirocin	Actinomycetota	d__Bacteria|p__Actinomycetota
277	G3_000000002364_7	ileS	3003730	G3_000000002364	mupirocin-like antibiotic	antibiotic target alteration	mupirocin	Actinomycetes	d__Bacteria|p__Actinomycetota|c__Actinomycetes
278	G3_000000003447_12	efpA	3003955	G3_000000003447	rifamycin antibiotic; isoniazid-like antibiotic	antibiotic efflux	rifampin; isoniazid	Kribbella flavida DSM 17836	d__Bacteria|p__Actinomycetota|c__Actinomycetes|o__Propionibacteriales|f__Kribbellaceae|g__Kribbella|s__Kribbella flavida|__Kribbella flavida DSM 17836
279	G3_000000003532_2	mupB	3000510	G3_000000003532	mupirocin-like antibiotic	antibiotic target alteration	mupirocin	Actinomycetes	d__Bacteria|p__Actinomycetota|c__Actinomycetes
280	G3_000000003532_3	novA	3002522	G3_000000003532	aminocoumarin antibiotic	antibiotic efflux	novobiocin	Actinomycetes	d__Bacteria|p__Actinomycetota|c__Actinomycetes
282	G3_000000004022_5	adeF	3000777	G3_000000004022	fluoroquinolone antibiotic; tetracycline antibiotic	antibiotic efflux	tetracycline	Pseudomonadota	d__Bacteria|p__Pseudomonadota
283	G3_000000004026_2	novA	3002522	G3_000000004026	aminocoumarin antibiotic	antibiotic efflux	novobiocin	Actinomycetes	d__Bacteria|p__Actinomycetota|c__Actinomycetes
284	G3_000000004026_6	otr(A)	3002891	G3_000000004026	tetracycline antibiotic	antibiotic target protection	oxytetracycline	unclassified Hydrogenobaculum	d__Bacteria|p__Aquificota|c__Aquificia|o__Aquificales|f__Aquificaceae|g__Hydrogenobaculum|__unclassified Hydrogenobaculum
287	G3_000000005236_2	mdtC	3000794	G3_000000005236	aminocoumarin antibiotic	antibiotic efflux	novobiocin	Alphaproteobacteria	d__Bacteria|p__Pseudomonadota|c__Alphaproteobacteria
286	G3_000000005236_1	MuxB	3004074	G3_000000005236	macrolide antibiotic; monobactam; tetracycline antibiotic; aminocoumarin antibiotic	antibiotic efflux	erythromycin; tetracycline; novobiocin; aztreonam; kitasamycin; rokitamycin	Alphaproteobacteria	d__Bacteria|p__Pseudomonadota|c__Alphaproteobacteria
289	G3_000000007613_1	mupA	3000521	G3_000000007613	mupirocin-like antibiotic	antibiotic target alteration	mupirocin	Chitinophagaceae	d__Bacteria|p__Bacteroidota|c__Chitinophagia|o__Chitinophagales|f__Chitinophagaceae
290	G3_000000009307_2	mdtC	3000794	G3_000000009307	aminocoumarin antibiotic	antibiotic efflux	novobiocin	Burkholderiales	d__Bacteria|p__Pseudomonadota|c__Betaproteobacteria|o__Burkholderiales
291	G3_000000009307_3	MuxB	3004074	G3_000000009307	macrolide antibiotic; monobactam; tetracycline antibiotic; aminocoumarin antibiotic	antibiotic efflux	erythromycin; tetracycline; novobiocin; aztreonam; kitasamycin; rokitamycin	Ramlibacter tataouinensis TTB310	d__Bacteria|p__Pseudomonadota|c__Betaproteobacteria|o__Burkholderiales|f__Comamonadaceae|g__Ramlibacter|s__Ramlibacter tataouinensis|__Ramlibacter tataouinensis TTB310
292	G3_000000012142_4	oleC	3003748	G3_000000012142	macrolide antibiotic	antibiotic efflux	oleandomycin	Micrococcales	d__Bacteria|p__Actinomycetota|c__Actinomycetes|o__Micrococcales
295	G3_000000014326_1	ileS	3003730	G3_000000014326	mupirocin-like antibiotic	antibiotic target alteration	mupirocin	Actinomycetota	d__Bacteria|p__Actinomycetota
296	G3_000000014474_3	smeS	3003067	G3_000000014474	aminoglycoside antibiotic; cephalosporin; cephamycin; penam	antibiotic efflux		Thermoflexus hugenholtzii	d__Bacteria|p__Chloroflexota|c__Thermoflexia|o__Thermoflexales|f__Thermoflexaceae|g__Thermoflexus|s__Thermoflexus hugenholtzii
297	G3_000000014809_1	MexI	3000808	G3_000000014809	fluoroquinolone antibiotic; tetracycline antibiotic; disinfecting agents and antiseptics	antibiotic efflux	acriflavine; tetracycline; norfloxacin	Hyphomicrobiales	d__Bacteria|p__Pseudomonadota|c__Alphaproteobacteria|o__Hyphomicrobiales
298	G3_000000016642_5	novA	3002522	G3_000000016642	aminocoumarin antibiotic	antibiotic efflux	novobiocin	Micromonospora	d__Bacteria|p__Actinomycetota|c__Actinomycetes|o__Micromonosporales|f__Micromonosporaceae|g__Micromonospora
301	G3_000000021763_2	mupB	3000510	G3_000000021763	mupirocin-like antibiotic	antibiotic target alteration	mupirocin	Actinomycetes	d__Bacteria|p__Actinomycetota|c__Actinomycetes
300	G3_000000021763_1	novA	3002522	G3_000000021763	aminocoumarin antibiotic	antibiotic efflux	novobiocin	Actinomycetes	d__Bacteria|p__Actinomycetota|c__Actinomycetes
304	G3_000000037059_4	novA	3002522	G3_000000037059	aminocoumarin antibiotic	antibiotic efflux	novobiocin	Actinomycetes	d__Bacteria|p__Actinomycetota|c__Actinomycetes
305	G3_000000040103_1	MuxB	3004074	G3_000000040103	macrolide antibiotic; monobactam; tetracycline antibiotic; aminocoumarin antibiotic	antibiotic efflux	erythromycin; tetracycline; novobiocin; aztreonam; kitasamycin; rokitamycin	Pseudomonadota	d__Bacteria|p__Pseudomonadota
306	G3_000000047534_1	novA	3002522	G3_000000047534	aminocoumarin antibiotic	antibiotic efflux	novobiocin	Actinomycetes	d__Bacteria|p__Actinomycetota|c__Actinomycetes
307	G3_000000049229_1	adeF	3000777	G3_000000049229	fluoroquinolone antibiotic; tetracycline antibiotic	antibiotic efflux	tetracycline	Pseudomonadota	d__Bacteria|p__Pseudomonadota
309	G3_000000060294_2	rphA	3000444	G3_000000060294	rifamycin antibiotic	antibiotic inactivation	rifampin; rifaximin; rifabutin; rifapentine	Terrabacteria group	d__Bacteria|__Terrabacteria group
310	G3_000000067068_1	novA	3002522	G3_000000067068	aminocoumarin antibiotic	antibiotic efflux	novobiocin	Actinomycetes	d__Bacteria|p__Actinomycetota|c__Actinomycetes
311	G3_000000073380_1	novA	3002522	G3_000000073380	aminocoumarin antibiotic	antibiotic efflux	novobiocin	Actinomycetes	d__Bacteria|p__Actinomycetota|c__Actinomycetes
312	G3_000000079199_1	tetA(58)	3003980	G3_000000079199	tetracycline antibiotic	antibiotic efflux	tetracycline	Streptomyces bathyalis	d__Bacteria|p__Actinomycetota|c__Actinomycetes|o__Kitasatosporales|f__Streptomycetaceae|g__Streptomyces|s__Streptomyces bathyalis
313	G3_000000091276_2	novA	3002522	G3_000000091276	aminocoumarin antibiotic	antibiotic efflux	novobiocin	Micromonospora	d__Bacteria|p__Actinomycetota|c__Actinomycetes|o__Micromonosporales|f__Micromonosporaceae|g__Micromonospora
314	G3_000000098231_2	novA	3002522	G3_000000098231	aminocoumarin antibiotic	antibiotic efflux	novobiocin	Actinomycetes	d__Bacteria|p__Actinomycetota|c__Actinomycetes
315	G3_000000099367_2	novA	3002522	G3_000000099367	aminocoumarin antibiotic	antibiotic efflux	novobiocin	Janibacter melonis	d__Bacteria|p__Actinomycetota|c__Actinomycetes|o__Micrococcales|f__Intrasporangiaceae|g__Janibacter|s__Janibacter melonis
316	G3_000000101302_1	oleC	3003748	G3_000000101302	macrolide antibiotic	antibiotic efflux	oleandomycin	Actinomycetes	d__Bacteria|p__Actinomycetota|c__Actinomycetes
318	G3_000000120121_2	novA	3002522	G3_000000120121	aminocoumarin antibiotic	antibiotic efflux	novobiocin	Actinomycetes	d__Bacteria|p__Actinomycetota|c__Actinomycetes
319	G3_000000143492_2	novA	3002522	G3_000000143492	aminocoumarin antibiotic	antibiotic efflux	novobiocin	Actinomycetes	d__Bacteria|p__Actinomycetota|c__Actinomycetes
320	G3_000000163373_1	novA	3002522	G3_000000163373	aminocoumarin antibiotic	antibiotic efflux	novobiocin	Actinomycetes	d__Bacteria|p__Actinomycetota|c__Actinomycetes
322	G4_000000000089_45	IreK	3007678	G4_000000000089	cephalosporin	reduced permeability to antibiotic	ceftriaxone	Candidatus Koribacter versatilis Ellin345	d__Bacteria|p__Acidobacteriota|c__Terriglobia|o__Terriglobales|f__Candidatus Korobacteraceae|g__Candidatus Korobacter|s__Candidatus Korobacter versatilis|__Candidatus Koribacter versatilis Ellin345
321	G4_000000000089_19	msbA	3003950	G4_000000000089	nitroimidazole antibiotic	antibiotic efflux	metronidazole	Mycobacteriaceae	d__Bacteria|p__Actinomycetota|c__Actinomycetes|o__Mycobacteriales|f__Mycobacteriaceae
324	G4_000000000089_68	IreK	3007678	G4_000000000089	cephalosporin	reduced permeability to antibiotic	ceftriaxone	Alphaproteobacteria	d__Bacteria|p__Pseudomonadota|c__Alphaproteobacteria
327	G4_000000000132_42	almE	3007433	G4_000000000132	peptide antibiotic	antibiotic target alteration	colistin A; colistin B	Anabaena sp. WA102	d__Bacteria|p__Cyanobacteriota|c__Cyanophyceae|o__Nostocales|f__Nostocaceae|g__Anabaena|s__Anabaena sp. WA102
326	G4_000000000132_40	almE	3007433	G4_000000000132	peptide antibiotic	antibiotic target alteration	colistin A; colistin B	Terrabacteria group	d__Bacteria|__Terrabacteria group
328	G4_000000000132_6	kdpD	3004047	G4_000000000132	aminoglycoside antibiotic	antibiotic efflux	kanamycin A	Hyphomicrobiales	d__Bacteria|p__Pseudomonadota|c__Alphaproteobacteria|o__Hyphomicrobiales
325	G4_000000000132_17	ParS	3005067	G4_000000000132	macrolide antibiotic; fluoroquinolone antibiotic; monobactam; aminoglycoside antibiotic; carbapenem; cephalosporin; cephamycin; penam; tetracycline antibiotic; phenicol antibiotic; penem; disinfecting agents and antiseptics	antibiotic efflux; reduced permeability to antibiotic	erythromycin; amikacin; gentamicin C; ciprofloxacin; acriflavine; tetracycline; tobramycin; meropenem; imipenem; chloramphenicol; norfloxacin; ofloxacin; gentamicin	Bradyrhizobium guangxiense	d__Bacteria|p__Pseudomonadota|c__Alphaproteobacteria|o__Hyphomicrobiales|f__Nitrobacteraceae|g__Bradyrhizobium|s__Bradyrhizobium guangxiense
329	G4_000000000229_33	macB	3000535	G4_000000000229	macrolide antibiotic	antibiotic efflux	erythromycin	Terriglobus saanensis SP1PR4	d__Bacteria|p__Acidobacteriota|c__Terriglobia|o__Terriglobales|f__Acidobacteriaceae|g__Terriglobus|s__Terriglobus saanensis|__Terriglobus saanensis SP1PR4
330	G4_000000000505_1	MuxB	3004074	G4_000000000505	macrolide antibiotic; monobactam; tetracycline antibiotic; aminocoumarin antibiotic	antibiotic efflux	erythromycin; tetracycline; novobiocin; aztreonam; kitasamycin; rokitamycin	Hyphomicrobiales	d__Bacteria|p__Pseudomonadota|c__Alphaproteobacteria|o__Hyphomicrobiales
331	G4_000000000505_2	MuxB	3004074	G4_000000000505	macrolide antibiotic; monobactam; tetracycline antibiotic; aminocoumarin antibiotic	antibiotic efflux	erythromycin; tetracycline; novobiocin; aztreonam; kitasamycin; rokitamycin	Hyphomicrobiales	d__Bacteria|p__Pseudomonadota|c__Alphaproteobacteria|o__Hyphomicrobiales
332	G4_000000000570_1	TriC	3003681	G4_000000000570	disinfecting agents and antiseptics	antibiotic efflux	triclosan	Pseudomonadota	d__Bacteria|p__Pseudomonadota
335	G4_000000000640_19	MuxC	3004075	G4_000000000640	macrolide antibiotic; monobactam; tetracycline antibiotic; aminocoumarin antibiotic	antibiotic efflux	erythromycin; tetracycline; novobiocin; aztreonam; kitasamycin; rokitamycin	Pseudorhodoplanes sinuspersici	d__Bacteria|p__Pseudomonadota|c__Alphaproteobacteria|o__Hyphomicrobiales|__Hyphomicrobiales incertae sedis|g__Pseudorhodoplanes|s__Pseudorhodoplanes sinuspersici
334	G4_000000000640_15	rosB	3003049	G4_000000000640	peptide antibiotic	antibiotic efflux	polymyxin B; polymyxin B1; polymyxin B2; polymyxin B3; polymyxin B4	Microvirga	d__Bacteria|p__Pseudomonadota|c__Alphaproteobacteria|o__Hyphomicrobiales|f__Methylobacteriaceae|g__Microvirga
337	G4_000000000924_7	rox	3007209	G4_000000000924	rifamycin antibiotic	antibiotic inactivation	rifampin; rifaximin; rifapentine	Actinomycetes	d__Bacteria|p__Actinomycetota|c__Actinomycetes
338	G4_000000000938_4	rosB	3003049	G4_000000000938	peptide antibiotic	antibiotic efflux	polymyxin B; polymyxin B1; polymyxin B2; polymyxin B3; polymyxin B4	Microvirga	d__Bacteria|p__Pseudomonadota|c__Alphaproteobacteria|o__Hyphomicrobiales|f__Methylobacteriaceae|g__Microvirga
343	G4_000000006347_1	mdtC	3000794	G4_000000006347	aminocoumarin antibiotic	antibiotic efflux	novobiocin	Burkholderiaceae	d__Bacteria|p__Pseudomonadota|c__Betaproteobacteria|o__Burkholderiales|f__Burkholderiaceae
344	G4_000000007297_2	macB	3000535	G4_000000007297	macrolide antibiotic	antibiotic efflux	erythromycin	Pseudomonadota	d__Bacteria|p__Pseudomonadota
345	G4_000000010459_1	smeE	3003056	G4_000000010459	macrolide antibiotic; fluoroquinolone antibiotic; tetracycline antibiotic; phenicol antibiotic	antibiotic efflux	tetracycline; chloramphenicol	Pseudomonadota	d__Bacteria|p__Pseudomonadota
346	G4_000000014401_1	MexB	3000378	G4_000000014401	macrolide antibiotic; fluoroquinolone antibiotic; monobactam; carbapenem; cephalosporin; cephamycin; penam; tetracycline antibiotic; peptide antibiotic; aminocoumarin antibiotic; diaminopyrimidine antibiotic; sulfonamide antibiotic; phenicol antibiotic; penem	antibiotic efflux	erythromycin; ciprofloxacin; tetracycline; ceftazidime; ceftriaxone; meropenem; novobiocin; azithromycin; trimethoprim; sulfamethoxazole; chloramphenicol; aztreonam; colistin A; colistin B; ampicillin; nalidixic acid; panipenem; ticarcillin; trimethoprim-sulfamethoxazole	Pseudomonadota	d__Bacteria|p__Pseudomonadota
347	G4_000000022995_2	OprM	3000379	G4_000000022995	macrolide antibiotic; fluoroquinolone antibiotic; monobactam; aminoglycoside antibiotic; carbapenem; cephalosporin; cephamycin; penam; tetracycline antibiotic; peptide antibiotic; aminocoumarin antibiotic; diaminopyrimidine antibiotic; sulfonamide antibiotic; phenicol antibiotic; penem; disinfecting agents and antiseptics	antibiotic efflux	erythromycin; amikacin; gentamicin C; ciprofloxacin; acriflavine; tetracycline; tobramycin; ceftazidime; ceftriaxone; meropenem; novobiocin; azithromycin; trimethoprim; sulfamethoxazole; chloramphenicol; thiamphenicol; aztreonam; colistin A; colistin B; ampicillin; nalidixic acid; norfloxacin; ofloxacin; panipenem; ticarcillin; trimethoprim-sulfamethoxazole; gentamicin	Burkholderiales	d__Bacteria|p__Pseudomonadota|c__Betaproteobacteria|o__Burkholderiales
348	G4_000000041396_1	tetA(58)	3003980	G4_000000041396	tetracycline antibiotic	antibiotic efflux	tetracycline	Streptomyces bathyalis	d__Bacteria|p__Actinomycetota|c__Actinomycetes|o__Kitasatosporales|f__Streptomycetaceae|g__Streptomyces|s__Streptomyces bathyalis
349	G5_000000000019_37	macB	3000535	G5_000000000019	macrolide antibiotic	antibiotic efflux	erythromycin	Gloeobacter	d__Bacteria|p__Cyanobacteriota|c__Cyanophyceae|o__Gloeobacterales|f__Gloeobacteraceae|g__Gloeobacter
350	G5_000000000019_38	macB	3000535	G5_000000000019	macrolide antibiotic	antibiotic efflux	erythromycin	Gloeobacter	d__Bacteria|p__Cyanobacteriota|c__Cyanophyceae|o__Gloeobacterales|f__Gloeobacteraceae|g__Gloeobacter
351	G5_000000000019_39	macB	3000535	G5_000000000019	macrolide antibiotic	antibiotic efflux	erythromycin	Gloeobacter	d__Bacteria|p__Cyanobacteriota|c__Cyanophyceae|o__Gloeobacterales|f__Gloeobacteraceae|g__Gloeobacter
352	G5_000000000019_40	macB	3000535	G5_000000000019	macrolide antibiotic	antibiotic efflux	erythromycin	Opitutus terrae PB90-1	d__Bacteria|p__Verrucomicrobiota|c__Opitutia|o__Opitutales|f__Opitutaceae|g__Opitutus|s__Opitutus terrae|__Opitutus terrae PB901
353	G5_000000000019_41	macB	3000535	G5_000000000019	macrolide antibiotic	antibiotic efflux	erythromycin	Opitutus terrae PB90-1	d__Bacteria|p__Verrucomicrobiota|c__Opitutia|o__Opitutales|f__Opitutaceae|g__Opitutus|s__Opitutus terrae|__Opitutus terrae PB901
357	G5_000000000019_46	macB	3000535	G5_000000000019	macrolide antibiotic	antibiotic efflux	erythromycin	Terriglobia	d__Bacteria|p__Acidobacteriota|c__Terriglobia
358	G5_000000000019_47	macB	3000535	G5_000000000019	macrolide antibiotic	antibiotic efflux	erythromycin	Myxococcaceae	d__Bacteria|p__Myxococcota|c__Myxococcia|o__Myxococcales|f__Myxococcaceae
362	G5_000000000031_22	QepA4	3004379	G5_000000000031	fluoroquinolone antibiotic	antibiotic efflux	ciprofloxacin; nalidixic acid; norfloxacin	Rivularia sp. PCC 7116	d__Bacteria|p__Cyanobacteriota|c__Cyanophyceae|o__Nostocales|f__Rivulariaceae|g__Rivularia|s__Rivularia sp. PCC 7116
365	G5_000000000099_8	MuxB	3004074	G5_000000000099	macrolide antibiotic; monobactam; tetracycline antibiotic; aminocoumarin antibiotic	antibiotic efflux	erythromycin; tetracycline; novobiocin; aztreonam; kitasamycin; rokitamycin	Hyphomicrobiales	d__Bacteria|p__Pseudomonadota|c__Alphaproteobacteria|o__Hyphomicrobiales
368	G5_000000000128_8	ArnT	3005053	G5_000000000128	peptide antibiotic	antibiotic target alteration	colistin A; colistin B	Pseudomonadota	d__Bacteria|p__Pseudomonadota
370	G5_000000000752_6	MuxC	3004075	G5_000000000752	macrolide antibiotic; monobactam; tetracycline antibiotic; aminocoumarin antibiotic	antibiotic efflux	erythromycin; tetracycline; novobiocin; aztreonam; kitasamycin; rokitamycin	Planctomycetia	d__Bacteria|p__Planctomycetota|c__Planctomycetia
371	G5_000000000756_1	mdtP	3003550	G5_000000000756	nucleoside antibiotic; disinfecting agents and antiseptics	antibiotic efflux	acriflavine; puromycin	Pseudomonadota	d__Bacteria|p__Pseudomonadota
372	G5_000000000756_4	KpnH_K p	3004597	G5_000000000756	macrolide antibiotic; fluoroquinolone antibiotic; aminoglycoside antibiotic; carbapenem; cephalosporin; penam; peptide antibiotic; penem	antibiotic efflux	erythromycin; gentamicin C; ciprofloxacin; spectinomycin; streptomycin; tobramycin; ceftazidime; ertapenem; piperacillin; azithromycin; imipenem; polymyxin B; polymyxin B1; polymyxin B2; polymyxin B3; polymyxin B4; norfloxacin; ticarcillin; gentamicin	Betaproteobacteria	d__Bacteria|p__Pseudomonadota|c__Betaproteobacteria
373	G5_000000000844_7	ArnT	3005053	G5_000000000844	peptide antibiotic	antibiotic target alteration	colistin A; colistin B	Sulfuricaulis limicola	d__Bacteria|p__Pseudomonadota|c__Gammaproteobacteria|o__Acidiferrobacterales|f__Acidiferrobacteraceae|g__Sulfuricaulis|s__Sulfuricaulis limicola
375	G5_000000001096_4	smeS	3003067	G5_000000001096	aminoglycoside antibiotic; cephalosporin; cephamycin; penam	antibiotic efflux		Comamonadaceae	d__Bacteria|p__Pseudomonadota|c__Betaproteobacteria|o__Burkholderiales|f__Comamonadaceae
378	G5_000000001447_6	mdtP	3003550	G5_000000001447	nucleoside antibiotic; disinfecting agents and antiseptics	antibiotic efflux	acriflavine; puromycin	Pseudomonadota	d__Bacteria|p__Pseudomonadota
379	G5_000000001493_6	mdtP	3003550	G5_000000001493	nucleoside antibiotic; disinfecting agents and antiseptics	antibiotic efflux	acriflavine; puromycin	Pseudomonadota	d__Bacteria|p__Pseudomonadota
383	G5_000000002172_5	novA	3002522	G5_000000002172	aminocoumarin antibiotic	antibiotic efflux	novobiocin	Microbacteriaceae	d__Bacteria|p__Actinomycetota|c__Actinomycetes|o__Micrococcales|f__Microbacteriaceae
388	G5_000000009017_2	MexB	3000378	G5_000000009017	macrolide antibiotic; fluoroquinolone antibiotic; monobactam; carbapenem; cephalosporin; cephamycin; penam; tetracycline antibiotic; peptide antibiotic; aminocoumarin antibiotic; diaminopyrimidine antibiotic; sulfonamide antibiotic; phenicol antibiotic; penem	antibiotic efflux	erythromycin; ciprofloxacin; tetracycline; ceftazidime; ceftriaxone; meropenem; novobiocin; azithromycin; trimethoprim; sulfamethoxazole; chloramphenicol; aztreonam; colistin A; colistin B; ampicillin; nalidixic acid; panipenem; ticarcillin; trimethoprim-sulfamethoxazole	Pseudomonadota	d__Bacteria|p__Pseudomonadota
389	G5_000000010033_3	novA	3002522	G5_000000010033	aminocoumarin antibiotic	antibiotic efflux	novobiocin	unclassified Conexibacter	d__Bacteria|p__Actinomycetota|c__Thermoleophilia|o__Solirubrobacterales|f__Conexibacteraceae|g__Conexibacter|__unclassified Conexibacter
390	G5_000000012592_1	adeF	3000777	G5_000000012592	fluoroquinolone antibiotic; tetracycline antibiotic	antibiotic efflux	tetracycline	Alphaproteobacteria	d__Bacteria|p__Pseudomonadota|c__Alphaproteobacteria
391	G5_000000016368_2	mdtC	3000794	G5_000000016368	aminocoumarin antibiotic	antibiotic efflux	novobiocin	Candidatus Nitrotoga arctica	d__Bacteria|p__Pseudomonadota|c__Betaproteobacteria|o__Nitrosomonadales|f__Gallionellaceae|g__Candidatus Nitrotoga|s__Candidatus Nitrotoga arctica
392	G5_000000016523_2	adeF	3000777	G5_000000016523	fluoroquinolone antibiotic; tetracycline antibiotic	antibiotic efflux	tetracycline	Alphaproteobacteria	d__Bacteria|p__Pseudomonadota|c__Alphaproteobacteria
394	G5_000000018113_2	MexB	3000378	G5_000000018113	macrolide antibiotic; fluoroquinolone antibiotic; monobactam; carbapenem; cephalosporin; cephamycin; penam; tetracycline antibiotic; peptide antibiotic; aminocoumarin antibiotic; diaminopyrimidine antibiotic; sulfonamide antibiotic; phenicol antibiotic; penem	antibiotic efflux	erythromycin; ciprofloxacin; tetracycline; ceftazidime; ceftriaxone; meropenem; novobiocin; azithromycin; trimethoprim; sulfamethoxazole; chloramphenicol; aztreonam; colistin A; colistin B; ampicillin; nalidixic acid; panipenem; ticarcillin; trimethoprim-sulfamethoxazole	Cupriavidus	d__Bacteria|p__Pseudomonadota|c__Betaproteobacteria|o__Burkholderiales|f__Burkholderiaceae|g__Cupriavidus
396	G5_000000024532_3	OprM	3000379	G5_000000024532	macrolide antibiotic; fluoroquinolone antibiotic; monobactam; aminoglycoside antibiotic; carbapenem; cephalosporin; cephamycin; penam; tetracycline antibiotic; peptide antibiotic; aminocoumarin antibiotic; diaminopyrimidine antibiotic; sulfonamide antibiotic; phenicol antibiotic; penem; disinfecting agents and antiseptics	antibiotic efflux	erythromycin; amikacin; gentamicin C; ciprofloxacin; acriflavine; tetracycline; tobramycin; ceftazidime; ceftriaxone; meropenem; novobiocin; azithromycin; trimethoprim; sulfamethoxazole; chloramphenicol; thiamphenicol; aztreonam; colistin A; colistin B; ampicillin; nalidixic acid; norfloxacin; ofloxacin; panipenem; ticarcillin; trimethoprim-sulfamethoxazole; gentamicin	Burkholderiales	d__Bacteria|p__Pseudomonadota|c__Betaproteobacteria|o__Burkholderiales
400	G6_000000000001_212	gyrB	3004562	G6_000000000001	fluoroquinolone antibiotic	antibiotic target alteration	ciprofloxacin; levofloxacin; moxifloxacin; gemifloxacin	Alphaproteobacteria	d__Bacteria|p__Pseudomonadota|c__Alphaproteobacteria
399	G6_000000000001_19	mupA	3000521	G6_000000000001	mupirocin-like antibiotic	antibiotic target alteration	mupirocin	Hyphomicrobiales	d__Bacteria|p__Pseudomonadota|c__Alphaproteobacteria|o__Hyphomicrobiales
401	G6_000000000001_33	cpxA	3000830	G6_000000000001	aminoglycoside antibiotic; aminocoumarin antibiotic	antibiotic efflux	neomycin; amikacin; kanamycin A; tobramycin; novobiocin; gentamicin	Bradyrhizobium	d__Bacteria|p__Pseudomonadota|c__Alphaproteobacteria|o__Hyphomicrobiales|f__Nitrobacteraceae|g__Bradyrhizobium
397	G6_000000000001_148	evgS	3000833	G6_000000000001	macrolide antibiotic; fluoroquinolone antibiotic; penam; tetracycline antibiotic	antibiotic efflux	erythromycin; cloxacillin; tetracycline; oxacillin; norfloxacin	Pseudolabrys	d__Bacteria|p__Pseudomonadota|c__Alphaproteobacteria|o__Hyphomicrobiales|f__Xanthobacteraceae|g__Pseudolabrys
402	G6_000000000001_70	evgS	3000833	G6_000000000001	macrolide antibiotic; fluoroquinolone antibiotic; penam; tetracycline antibiotic	antibiotic efflux	erythromycin; cloxacillin; tetracycline; oxacillin; norfloxacin	Pseudolabrys taiwanensis	d__Bacteria|p__Pseudomonadota|c__Alphaproteobacteria|o__Hyphomicrobiales|f__Xanthobacteraceae|g__Pseudolabrys|s__Pseudolabrys taiwanensis
405	G6_000000000003_54	msbA	3003950	G6_000000000003	nitroimidazole antibiotic	antibiotic efflux	metronidazole	Rhodoplanes sp. Z2-YC6860	d__Bacteria|p__Pseudomonadota|c__Alphaproteobacteria|o__Hyphomicrobiales|f__Hyphomicrobiaceae|g__Rhodoplanes|s__Rhodoplanes sp. Z2YC6860
406	G6_000000000018_17	MuxB	3004074	G6_000000000018	macrolide antibiotic; monobactam; tetracycline antibiotic; aminocoumarin antibiotic	antibiotic efflux	erythromycin; tetracycline; novobiocin; aztreonam; kitasamycin; rokitamycin	Pseudomonadota	d__Bacteria|p__Pseudomonadota
408	G6_000000000018_37	novA	3002522	G6_000000000018	aminocoumarin antibiotic	antibiotic efflux	novobiocin	Hyphomicrobiales	d__Bacteria|p__Pseudomonadota|c__Alphaproteobacteria|o__Hyphomicrobiales
409	G6_000000000020_17	almE	3007433	G6_000000000020	peptide antibiotic	antibiotic target alteration	colistin A; colistin B	Pseudolabrys sp. FHR47	d__Bacteria|p__Pseudomonadota|c__Alphaproteobacteria|o__Hyphomicrobiales|f__Xanthobacteraceae|g__Pseudolabrys|s__Pseudolabrys sp. FHR47
412	G6_000000000024_53	KpnH_K p	3004597	G6_000000000024	macrolide antibiotic; fluoroquinolone antibiotic; aminoglycoside antibiotic; carbapenem; cephalosporin; penam; peptide antibiotic; penem	antibiotic efflux	erythromycin; gentamicin C; ciprofloxacin; spectinomycin; streptomycin; tobramycin; ceftazidime; ertapenem; piperacillin; azithromycin; imipenem; polymyxin B; polymyxin B1; polymyxin B2; polymyxin B3; polymyxin B4; norfloxacin; ticarcillin; gentamicin	Caulobacter sp. S6	d__Bacteria|p__Pseudomonadota|c__Alphaproteobacteria|o__Caulobacterales|f__Caulobacteraceae|g__Caulobacter|s__Caulobacter sp. S6
415	G6_000000000084_11	adeF	3000777	G6_000000000084	fluoroquinolone antibiotic; tetracycline antibiotic	antibiotic efflux	tetracycline	Pseudomonadota	d__Bacteria|p__Pseudomonadota
416	G6_000000000084_21	otr(A)	3002891	G6_000000000084	tetracycline antibiotic	antibiotic target protection	oxytetracycline	Betaproteobacteria	d__Bacteria|p__Pseudomonadota|c__Betaproteobacteria
417	G6_000000000084_27	novA	3002522	G6_000000000084	aminocoumarin antibiotic	antibiotic efflux	novobiocin	Rhodanobacter	d__Bacteria|p__Pseudomonadota|c__Gammaproteobacteria|o__Lysobacterales|f__Rhodanobacteraceae|g__Rhodanobacter
419	G6_000000000180_7	MuxB	3004074	G6_000000000180	macrolide antibiotic; monobactam; tetracycline antibiotic; aminocoumarin antibiotic	antibiotic efflux	erythromycin; tetracycline; novobiocin; aztreonam; kitasamycin; rokitamycin	Pseudomonadota	d__Bacteria|p__Pseudomonadota
418	G6_000000000180_31	evgS	3000833	G6_000000000180	macrolide antibiotic; fluoroquinolone antibiotic; penam; tetracycline antibiotic	antibiotic efflux	erythromycin; cloxacillin; tetracycline; oxacillin; norfloxacin	Chitinimonas arctica	d__Bacteria|p__Pseudomonadota|c__Betaproteobacteria|o__Neisseriales|f__Chitinibacteraceae|g__Chitinimonas|s__Chitinimonas arctica
420	G6_000000000265_8	IreK	3007678	G6_000000000265	cephalosporin	reduced permeability to antibiotic	ceftriaxone	Terrabacteria group	d__Bacteria|__Terrabacteria group
421	G6_000000000276_10	mdtC	3000794	G6_000000000276	aminocoumarin antibiotic	antibiotic efflux	novobiocin	Pseudomonadota	d__Bacteria|p__Pseudomonadota
426	G6_000000000292_2	MuxB	3004074	G6_000000000292	macrolide antibiotic; monobactam; tetracycline antibiotic; aminocoumarin antibiotic	antibiotic efflux	erythromycin; tetracycline; novobiocin; aztreonam; kitasamycin; rokitamycin	Pseudomonadota	d__Bacteria|p__Pseudomonadota
423	G6_000000000292_10	oleB	3003036	G6_000000000292	macrolide antibiotic	antibiotic target protection	oleandomycin	Methylovirgula sp. HY1	d__Bacteria|p__Pseudomonadota|c__Alphaproteobacteria|o__Hyphomicrobiales|f__Beijerinckiaceae|g__Methylovirgula|s__Methylovirgula sp. HY1
425	G6_000000000292_12	evgS	3000833	G6_000000000292	macrolide antibiotic; fluoroquinolone antibiotic; penam; tetracycline antibiotic	antibiotic efflux	erythromycin; cloxacillin; tetracycline; oxacillin; norfloxacin	Kineobactrum salinum	d__Bacteria|p__Pseudomonadota|c__Gammaproteobacteria|o__Cellvibrionales|f__Halieaceae|g__Kineobactrum|s__Kineobactrum salinum
428	G6_000000000362_13	mexQ	3003699	G6_000000000362	macrolide antibiotic; carbapenem; tetracycline antibiotic; diaminopyrimidine antibiotic; phenicol antibiotic; disinfecting agents and antiseptics	antibiotic efflux	erythromycin; acriflavine; tetracycline; imipenem; trimethoprim; chloramphenicol; thiamphenicol; kitasamycin; rokitamycin	Dokdonella koreensis DS-123	d__Bacteria|p__Pseudomonadota|c__Gammaproteobacteria|o__Lysobacterales|f__Rhodanobacteraceae|g__Dokdonella|s__Dokdonella koreensis|__Dokdonella koreensis DS123
431	G6_000000000501_22	macB	3000535	G6_000000000501	macrolide antibiotic	antibiotic efflux	erythromycin	Actinomycetes	d__Bacteria|p__Actinomycetota|c__Actinomycetes
433	G6_000000000727_9	ArnT	3005053	G6_000000000727	peptide antibiotic	antibiotic target alteration	colistin A; colistin B	Pseudomonadota	d__Bacteria|p__Pseudomonadota
432	G6_000000000727_13	PmrF	3003578	G6_000000000727	peptide antibiotic	antibiotic target alteration	polymyxin B	Betaproteobacteria	d__Bacteria|p__Pseudomonadota|c__Betaproteobacteria
434	G6_000000000802_13	MexI	3000808	G6_000000000802	fluoroquinolone antibiotic; tetracycline antibiotic; disinfecting agents and antiseptics	antibiotic efflux	acriflavine; tetracycline; norfloxacin	Pseudomonadota	d__Bacteria|p__Pseudomonadota
436	G6_000000000839_2	KpnH_K p	3004597	G6_000000000839	macrolide antibiotic; fluoroquinolone antibiotic; aminoglycoside antibiotic; carbapenem; cephalosporin; penam; peptide antibiotic; penem	antibiotic efflux	erythromycin; gentamicin C; ciprofloxacin; spectinomycin; streptomycin; tobramycin; ceftazidime; ertapenem; piperacillin; azithromycin; imipenem; polymyxin B; polymyxin B1; polymyxin B2; polymyxin B3; polymyxin B4; norfloxacin; ticarcillin; gentamicin	Pseudomonadota	d__Bacteria|p__Pseudomonadota
435	G6_000000000839_1	MexW	3003031	G6_000000000839	macrolide antibiotic; fluoroquinolone antibiotic; tetracycline antibiotic; phenicol antibiotic; disinfecting agents and antiseptics	antibiotic efflux	erythromycin; acriflavine; tetracycline; chloramphenicol	Herminiimonas arsenitoxidans	d__Bacteria|p__Pseudomonadota|c__Betaproteobacteria|o__Burkholderiales|f__Oxalobacteraceae|g__Herminiimonas|s__Herminiimonas arsenitoxidans
438	G6_000000000879_4	evgS	3000833	G6_000000000879	macrolide antibiotic; fluoroquinolone antibiotic; penam; tetracycline antibiotic	antibiotic efflux	erythromycin; cloxacillin; tetracycline; oxacillin; norfloxacin	Halieaceae	d__Bacteria|p__Pseudomonadota|c__Gammaproteobacteria|o__Cellvibrionales|f__Halieaceae
441	G6_000000001311_8	OpmB	3004072	G6_000000001311	macrolide antibiotic; monobactam; tetracycline antibiotic; aminocoumarin antibiotic	antibiotic efflux	erythromycin; tetracycline; novobiocin; aztreonam; kitasamycin; rokitamycin	Acidobacteriaceae	d__Bacteria|p__Acidobacteriota|c__Terriglobia|o__Terriglobales|f__Acidobacteriaceae
444	G6_000000001852_1	adeF	3000777	G6_000000001852	fluoroquinolone antibiotic; tetracycline antibiotic	antibiotic efflux	tetracycline	Pseudomonadota	d__Bacteria|p__Pseudomonadota
446	G6_000000002193_7	KpnH_K p	3004597	G6_000000002193	macrolide antibiotic; fluoroquinolone antibiotic; aminoglycoside antibiotic; carbapenem; cephalosporin; penam; peptide antibiotic; penem	antibiotic efflux	erythromycin; gentamicin C; ciprofloxacin; spectinomycin; streptomycin; tobramycin; ceftazidime; ertapenem; piperacillin; azithromycin; imipenem; polymyxin B; polymyxin B1; polymyxin B2; polymyxin B3; polymyxin B4; norfloxacin; ticarcillin; gentamicin	Betaproteobacteria	d__Bacteria|p__Pseudomonadota|c__Betaproteobacteria
445	G6_000000002193_4	mdtP	3003550	G6_000000002193	nucleoside antibiotic; disinfecting agents and antiseptics	antibiotic efflux	acriflavine; puromycin	Azoarcus sp. KH32C	d__Bacteria|p__Pseudomonadota|c__Betaproteobacteria|o__Rhodocyclales|f__Zoogloeaceae|g__Azoarcus|s__Azoarcus sp. KH32C
448	G6_000000002366_2	MuxB	3004074	G6_000000002366	macrolide antibiotic; monobactam; tetracycline antibiotic; aminocoumarin antibiotic	antibiotic efflux	erythromycin; tetracycline; novobiocin; aztreonam; kitasamycin; rokitamycin	Hyphomicrobiales	d__Bacteria|p__Pseudomonadota|c__Alphaproteobacteria|o__Hyphomicrobiales
450	G6_000000002730_5	novA	3002522	G6_000000002730	aminocoumarin antibiotic	antibiotic efflux	novobiocin	Micromonospora chokoriensis	d__Bacteria|p__Actinomycetota|c__Actinomycetes|o__Micromonosporales|f__Micromonosporaceae|g__Micromonospora|s__Micromonospora chokoriensis
453	G6_000000003394_7	MuxB	3004074	G6_000000003394	macrolide antibiotic; monobactam; tetracycline antibiotic; aminocoumarin antibiotic	antibiotic efflux	erythromycin; tetracycline; novobiocin; aztreonam; kitasamycin; rokitamycin	Hyphomicrobiales	d__Bacteria|p__Pseudomonadota|c__Alphaproteobacteria|o__Hyphomicrobiales
463	G6_000000005800_5	MexK	3003693	G6_000000005800	macrolide antibiotic; tetracycline antibiotic; disinfecting agents and antiseptics	antibiotic efflux	erythromycin; tetracycline; triclosan	Gammaproteobacteria	d__Bacteria|p__Pseudomonadota|c__Gammaproteobacteria
464	G6_000000005922_2	MuxB	3004074	G6_000000005922	macrolide antibiotic; monobactam; tetracycline antibiotic; aminocoumarin antibiotic	antibiotic efflux	erythromycin; tetracycline; novobiocin; aztreonam; kitasamycin; rokitamycin	Pseudomonadota	d__Bacteria|p__Pseudomonadota
466	G6_000000006876_1	MuxB	3004074	G6_000000006876	macrolide antibiotic; monobactam; tetracycline antibiotic; aminocoumarin antibiotic	antibiotic efflux	erythromycin; tetracycline; novobiocin; aztreonam; kitasamycin; rokitamycin	uncultured Propionivibrio sp.	d__Bacteria|p__Pseudomonadota|c__Betaproteobacteria|o__Rhodocyclales|f__Rhodocyclaceae|g__Propionivibrio|s__uncultured Propionivibrio sp.
472	G6_000000008270_1	mdtC	3000794	G6_000000008270	aminocoumarin antibiotic	antibiotic efflux	novobiocin	Bordetella	d__Bacteria|p__Pseudomonadota|c__Betaproteobacteria|o__Burkholderiales|f__Alcaligenaceae|g__Bordetella
474	G6_000000008533_3	acrB	3000216	G6_000000008533	fluoroquinolone antibiotic; cephalosporin; glycylcycline; penam; tetracycline antibiotic; rifamycin antibiotic; phenicol antibiotic; disinfecting agents and antiseptics	antibiotic efflux	tigecycline; acriflavine; tetracycline; rifampin; chloramphenicol; ampicillin; cefalotin; triclosan	Pseudomonadota	d__Bacteria|p__Pseudomonadota
475	G6_000000011257_3	MuxB	3004074	G6_000000011257	macrolide antibiotic; monobactam; tetracycline antibiotic; aminocoumarin antibiotic	antibiotic efflux	erythromycin; tetracycline; novobiocin; aztreonam; kitasamycin; rokitamycin	Pseudomonadota	d__Bacteria|p__Pseudomonadota
481	G6_000000013015_2	MuxB	3004074	G6_000000013015	macrolide antibiotic; monobactam; tetracycline antibiotic; aminocoumarin antibiotic	antibiotic efflux	erythromycin; tetracycline; novobiocin; aztreonam; kitasamycin; rokitamycin	Collimonas fungivorans Ter331	d__Bacteria|p__Pseudomonadota|c__Betaproteobacteria|o__Burkholderiales|f__Oxalobacteraceae|g__Collimonas|s__Collimonas fungivorans|__Collimonas fungivorans Ter331
482	G6_000000014139_2	MexI	3000808	G6_000000014139	fluoroquinolone antibiotic; tetracycline antibiotic; disinfecting agents and antiseptics	antibiotic efflux	acriflavine; tetracycline; norfloxacin	Pseudomonadota	d__Bacteria|p__Pseudomonadota
483	G6_000000014236_3	adeF	3000777	G6_000000014236	fluoroquinolone antibiotic; tetracycline antibiotic	antibiotic efflux	tetracycline	Betaproteobacteria	d__Bacteria|p__Pseudomonadota|c__Betaproteobacteria
485	G6_000000016376_1	MexF	3000804	G6_000000016376	fluoroquinolone antibiotic; diaminopyrimidine antibiotic; phenicol antibiotic	antibiotic efflux	ciprofloxacin; trimethoprim; chloramphenicol; norfloxacin	Hyphomicrobiales	d__Bacteria|p__Pseudomonadota|c__Alphaproteobacteria|o__Hyphomicrobiales
487	G6_000000019260_5	rosB	3003049	G6_000000019260	peptide antibiotic	antibiotic efflux	polymyxin B; polymyxin B1; polymyxin B2; polymyxin B3; polymyxin B4	Pseudomonadota	d__Bacteria|p__Pseudomonadota
488	G6_000000019543_4	novA	3002522	G6_000000019543	aminocoumarin antibiotic	antibiotic efflux	novobiocin	Ktedonosporobacter rubrisoli	d__Bacteria|p__Chloroflexota|c__Ktedonobacteria|o__Ktedonobacterales|f__Ktedonosporobacteraceae|g__Ktedonosporobacter|s__Ktedonosporobacter rubrisoli
489	G6_000000020980_2	MexB	3000378	G6_000000020980	macrolide antibiotic; fluoroquinolone antibiotic; monobactam; carbapenem; cephalosporin; cephamycin; penam; tetracycline antibiotic; peptide antibiotic; aminocoumarin antibiotic; diaminopyrimidine antibiotic; sulfonamide antibiotic; phenicol antibiotic; penem	antibiotic efflux	erythromycin; ciprofloxacin; tetracycline; ceftazidime; ceftriaxone; meropenem; novobiocin; azithromycin; trimethoprim; sulfamethoxazole; chloramphenicol; aztreonam; colistin A; colistin B; ampicillin; nalidixic acid; panipenem; ticarcillin; trimethoprim-sulfamethoxazole	Pseudomonadota	d__Bacteria|p__Pseudomonadota
490	G6_000000022395_2	MuxB	3004074	G6_000000022395	macrolide antibiotic; monobactam; tetracycline antibiotic; aminocoumarin antibiotic	antibiotic efflux	erythromycin; tetracycline; novobiocin; aztreonam; kitasamycin; rokitamycin	Paracidovorax avenae	d__Bacteria|p__Pseudomonadota|c__Betaproteobacteria|o__Burkholderiales|f__Comamonadaceae|g__Paracidovorax|s__Paracidovorax avenae
491	G6_000000023329_2	mdtC	3000794	G6_000000023329	aminocoumarin antibiotic	antibiotic efflux	novobiocin	Betaproteobacteria	d__Bacteria|p__Pseudomonadota|c__Betaproteobacteria
492	G6_000000023769_2	AcrF	3000502	G6_000000023769	fluoroquinolone antibiotic; cephalosporin; cephamycin; penam	antibiotic efflux	ciprofloxacin	Pseudomonadota	d__Bacteria|p__Pseudomonadota
493	G6_000000027161_2	mdtC	3000794	G6_000000027161	aminocoumarin antibiotic	antibiotic efflux	novobiocin	Acidobacteriaceae	d__Bacteria|p__Acidobacteriota|c__Terriglobia|o__Terriglobales|f__Acidobacteriaceae
494	G6_000000028048_2	novA	3002522	G6_000000028048	aminocoumarin antibiotic	antibiotic efflux	novobiocin	Conexibacter sp. DBS9H8	d__Bacteria|p__Actinomycetota|c__Thermoleophilia|o__Solirubrobacterales|f__Conexibacteraceae|g__Conexibacter|s__Conexibacter sp. DBS9H8
495	G6_000000029108_4	novA	3002522	G6_000000029108	aminocoumarin antibiotic	antibiotic efflux	novobiocin	Actinomycetes	d__Bacteria|p__Actinomycetota|c__Actinomycetes
496	G6_000000029129_2	MuxB	3004074	G6_000000029129	macrolide antibiotic; monobactam; tetracycline antibiotic; aminocoumarin antibiotic	antibiotic efflux	erythromycin; tetracycline; novobiocin; aztreonam; kitasamycin; rokitamycin	Hyphomicrobiales	d__Bacteria|p__Pseudomonadota|c__Alphaproteobacteria|o__Hyphomicrobiales
497	G6_000000030925_1	MuxB	3004074	G6_000000030925	macrolide antibiotic; monobactam; tetracycline antibiotic; aminocoumarin antibiotic	antibiotic efflux	erythromycin; tetracycline; novobiocin; aztreonam; kitasamycin; rokitamycin	Pseudomonadota	d__Bacteria|p__Pseudomonadota
499	G6_000000035152_1	mdtC	3000794	G6_000000035152	aminocoumarin antibiotic	antibiotic efflux	novobiocin	Betaproteobacteria	d__Bacteria|p__Pseudomonadota|c__Betaproteobacteria
500	G6_000000036806_1	mdtC	3000794	G6_000000036806	aminocoumarin antibiotic	antibiotic efflux	novobiocin	Pseudomonadota	d__Bacteria|p__Pseudomonadota
502	G6_000000040860_1	mdsB	3000790	G6_000000040860	monobactam; carbapenem; cephalosporin; cephamycin; penam; phenicol antibiotic; penem	antibiotic efflux	chloramphenicol	Hyphomicrobiales	d__Bacteria|p__Pseudomonadota|c__Alphaproteobacteria|o__Hyphomicrobiales
503	G6_000000045700_2	OpmB	3004072	G6_000000045700	macrolide antibiotic; monobactam; tetracycline antibiotic; aminocoumarin antibiotic	antibiotic efflux	erythromycin; tetracycline; novobiocin; aztreonam; kitasamycin; rokitamycin	Burkholderiales	d__Bacteria|p__Pseudomonadota|c__Betaproteobacteria|o__Burkholderiales
504	G6_000000046031_2	novA	3002522	G6_000000046031	aminocoumarin antibiotic	antibiotic efflux	novobiocin	unclassified Conexibacter	d__Bacteria|p__Actinomycetota|c__Thermoleophilia|o__Solirubrobacterales|f__Conexibacteraceae|g__Conexibacter|__unclassified Conexibacter
505	G6_000000047470_1	MexW	3003031	G6_000000047470	macrolide antibiotic; fluoroquinolone antibiotic; tetracycline antibiotic; phenicol antibiotic; disinfecting agents and antiseptics	antibiotic efflux	erythromycin; acriflavine; tetracycline; chloramphenicol	Betaproteobacteria	d__Bacteria|p__Pseudomonadota|c__Betaproteobacteria
506	G6_000000055432_3	novA	3002522	G6_000000055432	aminocoumarin antibiotic	antibiotic efflux	novobiocin	Actinomycetes	d__Bacteria|p__Actinomycetota|c__Actinomycetes
507	G6_000000072020_2	rosB	3003049	G6_000000072020	peptide antibiotic	antibiotic efflux	polymyxin B; polymyxin B1; polymyxin B2; polymyxin B3; polymyxin B4	Rhodomicrobium lacus	d__Bacteria|p__Pseudomonadota|c__Alphaproteobacteria|o__Hyphomicrobiales|f__Hyphomicrobiaceae|g__Rhodomicrobium|s__Rhodomicrobium lacus
508	G6_000000090559_1	rosB	3003049	G6_000000090559	peptide antibiotic	antibiotic efflux	polymyxin B; polymyxin B1; polymyxin B2; polymyxin B3; polymyxin B4	Pseudomonadota	d__Bacteria|p__Pseudomonadota
509	G6_000000093853_1	OprM	3000379	G6_000000093853	macrolide antibiotic; fluoroquinolone antibiotic; monobactam; aminoglycoside antibiotic; carbapenem; cephalosporin; cephamycin; penam; tetracycline antibiotic; peptide antibiotic; aminocoumarin antibiotic; diaminopyrimidine antibiotic; sulfonamide antibiotic; phenicol antibiotic; penem; disinfecting agents and antiseptics	antibiotic efflux	erythromycin; amikacin; gentamicin C; ciprofloxacin; acriflavine; tetracycline; tobramycin; ceftazidime; ceftriaxone; meropenem; novobiocin; azithromycin; trimethoprim; sulfamethoxazole; chloramphenicol; thiamphenicol; aztreonam; colistin A; colistin B; ampicillin; nalidixic acid; norfloxacin; ofloxacin; panipenem; ticarcillin; trimethoprim-sulfamethoxazole; gentamicin	Burkholderiales	d__Bacteria|p__Pseudomonadota|c__Betaproteobacteria|o__Burkholderiales
511	G7_000000000001_41	rphB	3003992	G7_000000000001	rifamycin antibiotic	antibiotic inactivation	rifampin; rifaximin; rifabutin; rifapentine	Mycobacterium	d__Bacteria|p__Actinomycetota|c__Actinomycetes|o__Mycobacteriales|f__Mycobacteriaceae|g__Mycobacterium
512	G7_000000000042_29	novA	3002522	G7_000000000042	aminocoumarin antibiotic	antibiotic efflux	novobiocin	Actinomycetes	d__Bacteria|p__Actinomycetota|c__Actinomycetes
513	G7_000000000660_6	novA	3002522	G7_000000000660	aminocoumarin antibiotic	antibiotic efflux	novobiocin	Actinomycetes	d__Bacteria|p__Actinomycetota|c__Actinomycetes
516	G7_000000001494_6	MexB	3000378	G7_000000001494	macrolide antibiotic; fluoroquinolone antibiotic; monobactam; carbapenem; cephalosporin; cephamycin; penam; tetracycline antibiotic; peptide antibiotic; aminocoumarin antibiotic; diaminopyrimidine antibiotic; sulfonamide antibiotic; phenicol antibiotic; penem	antibiotic efflux	erythromycin; ciprofloxacin; tetracycline; ceftazidime; ceftriaxone; meropenem; novobiocin; azithromycin; trimethoprim; sulfamethoxazole; chloramphenicol; aztreonam; colistin A; colistin B; ampicillin; nalidixic acid; panipenem; ticarcillin; trimethoprim-sulfamethoxazole	Pseudomonadota	d__Bacteria|p__Pseudomonadota
515	G7_000000001494_5	OprM	3000379	G7_000000001494	macrolide antibiotic; fluoroquinolone antibiotic; monobactam; aminoglycoside antibiotic; carbapenem; cephalosporin; cephamycin; penam; tetracycline antibiotic; peptide antibiotic; aminocoumarin antibiotic; diaminopyrimidine antibiotic; sulfonamide antibiotic; phenicol antibiotic; penem; disinfecting agents and antiseptics	antibiotic efflux	erythromycin; amikacin; gentamicin C; ciprofloxacin; acriflavine; tetracycline; tobramycin; ceftazidime; ceftriaxone; meropenem; novobiocin; azithromycin; trimethoprim; sulfamethoxazole; chloramphenicol; thiamphenicol; aztreonam; colistin A; colistin B; ampicillin; nalidixic acid; norfloxacin; ofloxacin; panipenem; ticarcillin; trimethoprim-sulfamethoxazole; gentamicin	Pseudomonadota	d__Bacteria|p__Pseudomonadota
517	G7_000000001644_4	MuxB	3004074	G7_000000001644	macrolide antibiotic; monobactam; tetracycline antibiotic; aminocoumarin antibiotic	antibiotic efflux	erythromycin; tetracycline; novobiocin; aztreonam; kitasamycin; rokitamycin	Pseudomonadota	d__Bacteria|p__Pseudomonadota
518	G7_000000001919_2	efpA	3003955	G7_000000001919	rifamycin antibiotic; isoniazid-like antibiotic	antibiotic efflux	rifampin; isoniazid	Mycobacterium	d__Bacteria|p__Actinomycetota|c__Actinomycetes|o__Mycobacteriales|f__Mycobacteriaceae|g__Mycobacterium
519	G7_000000002075_1	adeF	3000777	G7_000000002075	fluoroquinolone antibiotic; tetracycline antibiotic	antibiotic efflux	tetracycline	Pseudomonadota	d__Bacteria|p__Pseudomonadota
522	G7_000000002634_7	carA	3002817	G7_000000002634	macrolide antibiotic	antibiotic target protection	carbomycin	Leucobacter aridicollis	d__Bacteria|p__Actinomycetota|c__Actinomycetes|o__Micrococcales|f__Microbacteriaceae|g__Leucobacter|s__Leucobacter aridicollis
524	G7_000000002960_2	MexW	3003031	G7_000000002960	macrolide antibiotic; fluoroquinolone antibiotic; tetracycline antibiotic; phenicol antibiotic; disinfecting agents and antiseptics	antibiotic efflux	erythromycin; acriflavine; tetracycline; chloramphenicol	Hyphomicrobiales	d__Bacteria|p__Pseudomonadota|c__Alphaproteobacteria|o__Hyphomicrobiales
526	G7_000000003708_4	lfrA	3003967	G7_000000003708	fluoroquinolone antibiotic	antibiotic efflux	ciprofloxacin; norfloxacin	Mycolicibacterium	d__Bacteria|p__Actinomycetota|c__Actinomycetes|o__Mycobacteriales|f__Mycobacteriaceae|g__Mycolicibacterium
528	G7_000000004703_1	MexF	3000804	G7_000000004703	fluoroquinolone antibiotic; diaminopyrimidine antibiotic; phenicol antibiotic	antibiotic efflux	ciprofloxacin; trimethoprim; chloramphenicol; norfloxacin	Hyphomicrobiales	d__Bacteria|p__Pseudomonadota|c__Alphaproteobacteria|o__Hyphomicrobiales
529	G7_000000004818_1	mdtC	3000794	G7_000000004818	aminocoumarin antibiotic	antibiotic efflux	novobiocin	Dyella sp. GSA-30	d__Bacteria|p__Pseudomonadota|c__Gammaproteobacteria|o__Lysobacterales|f__Rhodanobacteraceae|g__Dyella|s__Dyella sp. GSA30
531	G7_000000005424_4	ileS	3003730	G7_000000005424	mupirocin-like antibiotic	antibiotic target alteration	mupirocin	Actinomycetes	d__Bacteria|p__Actinomycetota|c__Actinomycetes
532	G7_000000006534_3	lmrC	3002881	G7_000000006534	lincosamide antibiotic	antibiotic target protection	lincomycin; clindamycin; celesticetin	Mycolicibacterium sp. YH-1	d__Bacteria|p__Actinomycetota|c__Actinomycetes|o__Mycobacteriales|f__Mycobacteriaceae|g__Mycolicibacterium|s__Mycolicibacterium sp. YH1
533	G7_000000010028_1	TaeA	3003986	G7_000000010028	pleuromutilin antibiotic	antibiotic efflux	pleuromutilin	Chlorobiales	d__Bacteria|p__Chlorobiota|c__Chlorobiia|o__Chlorobiales
534	G7_000000011232_1	smeE	3003056	G7_000000011232	macrolide antibiotic; fluoroquinolone antibiotic; tetracycline antibiotic; phenicol antibiotic	antibiotic efflux	tetracycline; chloramphenicol	Pseudomonadota	d__Bacteria|p__Pseudomonadota
535	G7_000000013071_2	efpA	3003955	G7_000000013071	rifamycin antibiotic; isoniazid-like antibiotic	antibiotic efflux	rifampin; isoniazid	Mycolicibacterium	d__Bacteria|p__Actinomycetota|c__Actinomycetes|o__Mycobacteriales|f__Mycobacteriaceae|g__Mycolicibacterium
536	G7_000000021643_2	novA	3002522	G7_000000021643	aminocoumarin antibiotic	antibiotic efflux	novobiocin	Actinomycetes	d__Bacteria|p__Actinomycetota|c__Actinomycetes
537	G7_000000022012_2	OprM	3000379	G7_000000022012	macrolide antibiotic; fluoroquinolone antibiotic; monobactam; aminoglycoside antibiotic; carbapenem; cephalosporin; cephamycin; penam; tetracycline antibiotic; peptide antibiotic; aminocoumarin antibiotic; diaminopyrimidine antibiotic; sulfonamide antibiotic; phenicol antibiotic; penem; disinfecting agents and antiseptics	antibiotic efflux	erythromycin; amikacin; gentamicin C; ciprofloxacin; acriflavine; tetracycline; tobramycin; ceftazidime; ceftriaxone; meropenem; novobiocin; azithromycin; trimethoprim; sulfamethoxazole; chloramphenicol; thiamphenicol; aztreonam; colistin A; colistin B; ampicillin; nalidixic acid; norfloxacin; ofloxacin; panipenem; ticarcillin; trimethoprim-sulfamethoxazole; gentamicin	Burkholderiales	d__Bacteria|p__Pseudomonadota|c__Betaproteobacteria|o__Burkholderiales
538	G7_000000024117_2	novA	3002522	G7_000000024117	aminocoumarin antibiotic	antibiotic efflux	novobiocin	Streptomyces armeniacus	d__Bacteria|p__Actinomycetota|c__Actinomycetes|o__Kitasatosporales|f__Streptomycetaceae|g__Streptomyces|s__Streptomyces armeniacus
544	G8_000000004467_1	ileS	3003730	G8_000000004467	mupirocin-like antibiotic	antibiotic target alteration	mupirocin	Actinomycetes	d__Bacteria|p__Actinomycetota|c__Actinomycetes
545	G8_000000007203_1	MuxB	3004074	G8_000000007203	macrolide antibiotic; monobactam; tetracycline antibiotic; aminocoumarin antibiotic	antibiotic efflux	erythromycin; tetracycline; novobiocin; aztreonam; kitasamycin; rokitamycin	Hyphomicrobiales	d__Bacteria|p__Pseudomonadota|c__Alphaproteobacteria|o__Hyphomicrobiales
546	G8_000000008681_1	MuxB	3004074	G8_000000008681	macrolide antibiotic; monobactam; tetracycline antibiotic; aminocoumarin antibiotic	antibiotic efflux	erythromycin; tetracycline; novobiocin; aztreonam; kitasamycin; rokitamycin	Pseudomonadota	d__Bacteria|p__Pseudomonadota
547	G8_000000010150_2	carA	3002817	G8_000000010150	macrolide antibiotic	antibiotic target protection	carbomycin	Mycobacteroides abscessus	d__Bacteria|p__Actinomycetota|c__Actinomycetes|o__Mycobacteriales|f__Mycobacteriaceae|g__Mycobacteroides|s__Mycobacteroides abscessus
548	G8_000000016625_1	tetA(58)	3003980	G8_000000016625	tetracycline antibiotic	antibiotic efflux	tetracycline	Streptomyces bathyalis	d__Bacteria|p__Actinomycetota|c__Actinomycetes|o__Kitasatosporales|f__Streptomycetaceae|g__Streptomyces|s__Streptomyces bathyalis
549	JAITZA000000000.14835/1_1	IreK	3007678	JAITZA000000000.14835/1	cephalosporin	reduced permeability to antibiotic	ceftriaxone	Gemmatirosa kalamazoonensis	d__Bacteria|p__Gemmatimonadota|c__Gemmatimonadia|o__Gemmatimonadales|f__Gemmatimonadaceae|g__Gemmatirosa|s__Gemmatirosa kalamazoonensis
550	JAITZA000000000.156/1_20	QepA4	3004379	JAITZA000000000.156/1	fluoroquinolone antibiotic	antibiotic efflux	ciprofloxacin; nalidixic acid; norfloxacin	Actinomycetes	d__Bacteria|p__Actinomycetota|c__Actinomycetes
551	JAITZA000000000.169/1_17	adeF	3000777	JAITZA000000000.169/1	fluoroquinolone antibiotic; tetracycline antibiotic	antibiotic efflux	tetracycline	Pseudomonadota	d__Bacteria|p__Pseudomonadota
554	JAITZA000000000.2/1_97	QepA4	3004379	JAITZA000000000.2/1	fluoroquinolone antibiotic	antibiotic efflux	ciprofloxacin; nalidixic acid; norfloxacin	Actinomycetes	d__Bacteria|p__Actinomycetota|c__Actinomycetes
552	JAITZA000000000.2/1_25	almE	3007433	JAITZA000000000.2/1	peptide antibiotic	antibiotic target alteration	colistin A; colistin B	Chlorobiaceae	d__Bacteria|p__Chlorobiota|c__Chlorobiia|o__Chlorobiales|f__Chlorobiaceae
555	JAITZA000000000.21024/1_3	otr(A)	3002891	JAITZA000000000.21024/1	tetracycline antibiotic	antibiotic target protection	oxytetracycline	Streptomyces sp. AM8-1-1	d__Bacteria|p__Actinomycetota|c__Actinomycetes|o__Kitasatosporales|f__Streptomycetaceae|g__Streptomyces|s__Streptomyces sp. AM811
556	JAITZA000000000.2181/1_3	iri	3002884	JAITZA000000000.2181/1	rifamycin antibiotic	antibiotic inactivation	rifampin; rifaximin; rifabutin; rifapentine	Pseudomonadota	d__Bacteria|p__Pseudomonadota
557	JAITZA000000000.34359/1_1	rosB	3003049	JAITZA000000000.34359/1	peptide antibiotic	antibiotic efflux	polymyxin B; polymyxin B1; polymyxin B2; polymyxin B3; polymyxin B4	Chitiniphilus purpureus	d__Bacteria|p__Pseudomonadota|c__Betaproteobacteria|o__Neisseriales|f__Chitinibacteraceae|g__Chitiniphilus|s__Chitiniphilus purpureus
558	JAITZA000000000.3839/1_2	QepA4	3004379	JAITZA000000000.3839/1	fluoroquinolone antibiotic	antibiotic efflux	ciprofloxacin; nalidixic acid; norfloxacin	Pseudonocardia sp. DSM 110487	d__Bacteria|p__Actinomycetota|c__Actinomycetes|o__Pseudonocardiales|f__Pseudonocardiaceae|g__Pseudonocardia|s__Pseudonocardia sp. DSM 110487
559	JAITZA000000000.5320/1_5	QepA4	3004379	JAITZA000000000.5320/1	fluoroquinolone antibiotic	antibiotic efflux	ciprofloxacin; nalidixic acid; norfloxacin	Pseudonocardia	d__Bacteria|p__Actinomycetota|c__Actinomycetes|o__Pseudonocardiales|f__Pseudonocardiaceae|g__Pseudonocardia
560	JAITZA000000000.7083/1_4	ileS	3003730	JAITZA000000000.7083/1	mupirocin-like antibiotic	antibiotic target alteration	mupirocin	Actinomycetota	d__Bacteria|p__Actinomycetota
562	JAITZA000000000.9148/1_5	novA	3002522	JAITZA000000000.9148/1	aminocoumarin antibiotic	antibiotic efflux	novobiocin	Actinomycetes	d__Bacteria|p__Actinomycetota|c__Actinomycetes
563	JAITZB000000000.1030/1_2	otr(A)	3002891	JAITZB000000000.1030/1	tetracycline antibiotic	antibiotic target protection	oxytetracycline	Streptomyces	d__Bacteria|p__Actinomycetota|c__Actinomycetes|o__Kitasatosporales|f__Streptomycetaceae|g__Streptomyces
564	JAITZB000000000.15095/1_2	novA	3002522	JAITZB000000000.15095/1	aminocoumarin antibiotic	antibiotic efflux	novobiocin	Actinomycetes	d__Bacteria|p__Actinomycetota|c__Actinomycetes
566	JAITZB000000000.2503/1_5	novA	3002522	JAITZB000000000.2503/1	aminocoumarin antibiotic	antibiotic efflux	novobiocin	Capsulimonas corticalis	d__Bacteria|p__Armatimonadota|c__Armatimonadia|o__Capsulimonadales|f__Capsulimonadaceae|g__Capsulimonas|s__Capsulimonas corticalis
567	JAITZB000000000.2655/1_3	OprM	3000379	JAITZB000000000.2655/1	macrolide antibiotic; fluoroquinolone antibiotic; monobactam; aminoglycoside antibiotic; carbapenem; cephalosporin; cephamycin; penam; tetracycline antibiotic; peptide antibiotic; aminocoumarin antibiotic; diaminopyrimidine antibiotic; sulfonamide antibiotic; phenicol antibiotic; penem; disinfecting agents and antiseptics	antibiotic efflux	erythromycin; amikacin; gentamicin C; ciprofloxacin; acriflavine; tetracycline; tobramycin; ceftazidime; ceftriaxone; meropenem; novobiocin; azithromycin; trimethoprim; sulfamethoxazole; chloramphenicol; thiamphenicol; aztreonam; colistin A; colistin B; ampicillin; nalidixic acid; norfloxacin; ofloxacin; panipenem; ticarcillin; trimethoprim-sulfamethoxazole; gentamicin	Burkholderiales	d__Bacteria|p__Pseudomonadota|c__Betaproteobacteria|o__Burkholderiales
569	JAITZB000000000.3610/1_3	MexW	3003031	JAITZB000000000.3610/1	macrolide antibiotic; fluoroquinolone antibiotic; tetracycline antibiotic; phenicol antibiotic; disinfecting agents and antiseptics	antibiotic efflux	erythromycin; acriflavine; tetracycline; chloramphenicol	Gammaproteobacteria	d__Bacteria|p__Pseudomonadota|c__Gammaproteobacteria
570	JAITZB000000000.476/1_14	QepA4	3004379	JAITZB000000000.476/1	fluoroquinolone antibiotic	antibiotic efflux	ciprofloxacin; nalidixic acid; norfloxacin	Polaromonas sp. JS666	d__Bacteria|p__Pseudomonadota|c__Betaproteobacteria|o__Burkholderiales|f__Comamonadaceae|g__Polaromonas|s__Polaromonas sp. JS666
571	JAITZB000000000.954/1_10	QepA4	3004379	JAITZB000000000.954/1	fluoroquinolone antibiotic	antibiotic efflux	ciprofloxacin; nalidixic acid; norfloxacin	Variovorax	d__Bacteria|p__Pseudomonadota|c__Betaproteobacteria|o__Burkholderiales|f__Comamonadaceae|g__Variovorax
572	JAITZC000000000.153/1_15	adeF	3000777	JAITZC000000000.153/1	fluoroquinolone antibiotic; tetracycline antibiotic	antibiotic efflux	tetracycline	Pseudomonadota	d__Bacteria|p__Pseudomonadota
573	JAITZC000000000.1709/1_3	baeS	3000829	JAITZC000000000.1709/1	aminoglycoside antibiotic; aminocoumarin antibiotic	antibiotic efflux	neomycin; amikacin; kanamycin A; tobramycin; novobiocin; gentamicin	Nitrosospira lacus	d__Bacteria|p__Pseudomonadota|c__Betaproteobacteria|o__Nitrosomonadales|f__Nitrosomonadaceae|g__Nitrosospira|s__Nitrosospira lacus
574	JAITZC000000000.189/1_5	rosB	3003049	JAITZC000000000.189/1	peptide antibiotic	antibiotic efflux	polymyxin B; polymyxin B1; polymyxin B2; polymyxin B3; polymyxin B4	Pseudomonadota	d__Bacteria|p__Pseudomonadota
578	JAITZC000000000.2/1_70	ileS	3003730	JAITZC000000000.2/1	mupirocin-like antibiotic	antibiotic target alteration	mupirocin	PVC group	d__Bacteria
576	JAITZC000000000.2/1_236	otr(A)	3002891	JAITZC000000000.2/1	tetracycline antibiotic	antibiotic target protection	oxytetracycline	Candidatus Protochlamydia	d__Bacteria|p__Chlamydiota|c__Chlamydiia|o__Parachlamydiales|f__Parachlamydiaceae|g__Candidatus Protochlamydia
575	JAITZC000000000.2/1_135	efrA	3003948	JAITZC000000000.2/1	macrolide antibiotic; fluoroquinolone antibiotic; rifamycin antibiotic	antibiotic efflux	erythromycin; ciprofloxacin; rifampin	Terrabacteria group	d__Bacteria|__Terrabacteria group
581	JAITZC000000000.219/1_42	OprN	3000805	JAITZC000000000.219/1	fluoroquinolone antibiotic; diaminopyrimidine antibiotic; phenicol antibiotic	antibiotic efflux	ciprofloxacin; trimethoprim; chloramphenicol; norfloxacin	Hydrogenophaga	d__Bacteria|p__Pseudomonadota|c__Betaproteobacteria|o__Burkholderiales|f__Comamonadaceae|g__Hydrogenophaga
583	JAITZC000000000.224/1_18	adeF	3000777	JAITZC000000000.224/1	fluoroquinolone antibiotic; tetracycline antibiotic	antibiotic efflux	tetracycline	Pseudomonadota	d__Bacteria|p__Pseudomonadota
582	JAITZC000000000.224/1_10	sul3	3000413	JAITZC000000000.224/1	sulfonamide antibiotic	antibiotic target replacement	sulfadiazine; sulfadimidine; sulfadoxine; sulfamethoxazole; sulfisoxazole; sulfacetamide; mafenide; sulfasalazine; sulfamethizole	Burkholderiales	d__Bacteria|p__Pseudomonadota|c__Betaproteobacteria|o__Burkholderiales
585	JAITZC000000000.224/1_8	TxR	3005008	JAITZC000000000.224/1	tetracycline antibiotic	antibiotic efflux	tetracycline	Variovorax paradoxus	d__Bacteria|p__Pseudomonadota|c__Betaproteobacteria|o__Burkholderiales|f__Comamonadaceae|g__Variovorax|s__Variovorax paradoxus
584	JAITZC000000000.224/1_19	adeH	3000779	JAITZC000000000.224/1	fluoroquinolone antibiotic; tetracycline antibiotic	antibiotic efflux	tetracycline	Methylibium	d__Bacteria|p__Pseudomonadota|c__Betaproteobacteria|o__Burkholderiales|f__Sphaerotilaceae|g__Methylibium
587	JAITZC000000000.2789/1_4	ileS	3003730	JAITZC000000000.2789/1	mupirocin-like antibiotic	antibiotic target alteration	mupirocin	Actinomycetes	d__Bacteria|p__Actinomycetota|c__Actinomycetes
588	JAITZC000000000.3/1_141	mupA	3000521	JAITZC000000000.3/1	mupirocin-like antibiotic	antibiotic target alteration	mupirocin	Pseudomonadota	d__Bacteria|p__Pseudomonadota
590	JAITZC000000000.3/1_280	LptD	3005059	JAITZC000000000.3/1	carbapenem; peptide antibiotic; aminocoumarin antibiotic; rifamycin antibiotic	antibiotic efflux	novobiocin; rifampin; imipenem; polymyxin B	Gammaproteobacteria	d__Bacteria|p__Pseudomonadota|c__Gammaproteobacteria
592	JAITZC000000000.3/1_8	optrA	3003746	JAITZC000000000.3/1	oxazolidinone antibiotic; phenicol antibiotic	antibiotic target protection	linezolid; chloramphenicol; florfenicol; tedizolid	Gammaproteobacteria	d__Bacteria|p__Pseudomonadota|c__Gammaproteobacteria
594	JAITZC000000000.3337/1_7	novA	3002522	JAITZC000000000.3337/1	aminocoumarin antibiotic	antibiotic efflux	novobiocin	Burkholderiales	d__Bacteria|p__Pseudomonadota|c__Betaproteobacteria|o__Burkholderiales
596	JAITZC000000000.4/1_166	pbp1	3007060	JAITZC000000000.4/1	cephalosporin; cephamycin; penam	antibiotic target alteration	amoxicillin	Marinilabiliales	d__Bacteria|p__Bacteroidota|c__Bacteroidia|o__Marinilabiliales
598	JAITZC000000000.4/1_30	tetB(P)	3000195	JAITZC000000000.4/1	tetracycline antibiotic	antibiotic target protection	tetracycline; doxycycline; minocycline; chlortetracycline; demeclocycline; oxytetracycline	Sphingobacteriaceae	d__Bacteria|p__Bacteroidota|c__Sphingobacteriia|o__Sphingobacteriales|f__Sphingobacteriaceae
597	JAITZC000000000.4/1_209	PBP2 beta-lactam	3003937	JAITZC000000000.4/1	cephalosporin; cephamycin; penam	antibiotic target alteration	ceftriaxone; cefixime	Solitalea	d__Bacteria|p__Bacteroidota|c__Sphingobacteriia|o__Sphingobacteriales|f__Sphingobacteriaceae|g__Solitalea
599	JAITZC000000000.410/1_19	macB	3000535	JAITZC000000000.410/1	macrolide antibiotic	antibiotic efflux	erythromycin	Burkholderiales	d__Bacteria|p__Pseudomonadota|c__Betaproteobacteria|o__Burkholderiales
600	JAITZC000000000.410/1_4	rosB	3003049	JAITZC000000000.410/1	peptide antibiotic	antibiotic efflux	polymyxin B; polymyxin B1; polymyxin B2; polymyxin B3; polymyxin B4	Burkholderiales	d__Bacteria|p__Pseudomonadota|c__Betaproteobacteria|o__Burkholderiales
602	JAITZC000000000.434/1_7	pbp1	3007060	JAITZC000000000.434/1	cephalosporin; cephamycin; penam	antibiotic target alteration	amoxicillin	Polaromonas	d__Bacteria|p__Pseudomonadota|c__Betaproteobacteria|o__Burkholderiales|f__Comamonadaceae|g__Polaromonas
601	JAITZC000000000.434/1_3	pbp1	3007060	JAITZC000000000.434/1	cephalosporin; cephamycin; penam	antibiotic target alteration	amoxicillin	Polaromonas sp. JS666	d__Bacteria|p__Pseudomonadota|c__Betaproteobacteria|o__Burkholderiales|f__Comamonadaceae|g__Polaromonas|s__Polaromonas sp. JS666
603	JAITZC000000000.450/1_27	evgS	3000833	JAITZC000000000.450/1	macrolide antibiotic; fluoroquinolone antibiotic; penam; tetracycline antibiotic	antibiotic efflux	erythromycin; cloxacillin; tetracycline; oxacillin; norfloxacin	Pseudomonadota	d__Bacteria|p__Pseudomonadota
604	JAITZC000000000.450/1_6	MexK	3003693	JAITZC000000000.450/1	macrolide antibiotic; tetracycline antibiotic; disinfecting agents and antiseptics	antibiotic efflux	erythromycin; tetracycline; triclosan	Betaproteobacteria	d__Bacteria|p__Pseudomonadota|c__Betaproteobacteria
605	JAITZC000000000.452/1_13	MexK	3003693	JAITZC000000000.452/1	macrolide antibiotic; tetracycline antibiotic; disinfecting agents and antiseptics	antibiotic efflux	erythromycin; tetracycline; triclosan	Betaproteobacteria	d__Bacteria|p__Pseudomonadota|c__Betaproteobacteria
609	JAITZC000000000.50/1_46	katG	3003392	JAITZC000000000.50/1	isoniazid-like antibiotic	antibiotic target alteration	isoniazid	Pseudomonadota	d__Bacteria|p__Pseudomonadota
608	JAITZC000000000.50/1_37	rox	3007209	JAITZC000000000.50/1	rifamycin antibiotic	antibiotic inactivation	rifampin; rifaximin; rifapentine	Hydrogenophaga pseudoflava	d__Bacteria|p__Pseudomonadota|c__Betaproteobacteria|o__Burkholderiales|f__Comamonadaceae|g__Hydrogenophaga|s__Hydrogenophaga pseudoflava
607	JAITZC000000000.50/1_3	TxR	3005008	JAITZC000000000.50/1	tetracycline antibiotic	antibiotic efflux	tetracycline	Polaromonas	d__Bacteria|p__Pseudomonadota|c__Betaproteobacteria|o__Burkholderiales|f__Comamonadaceae|g__Polaromonas
606	JAITZC000000000.50/1_20	vanS	3002931	JAITZC000000000.50/1	glycopeptide antibiotic	antibiotic target alteration	vancomycin; teicoplanin	Polaromonas sp. JS666	d__Bacteria|p__Pseudomonadota|c__Betaproteobacteria|o__Burkholderiales|f__Comamonadaceae|g__Polaromonas|s__Polaromonas sp. JS666
611	JAITZC000000000.535/1_9	vanR	3002924	JAITZC000000000.535/1	glycopeptide antibiotic	antibiotic target alteration	vancomycin	Paraburkholderia sprentiae WSM5005	d__Bacteria|p__Pseudomonadota|c__Betaproteobacteria|o__Burkholderiales|f__Burkholderiaceae|g__Paraburkholderia|s__Paraburkholderia sprentiae|__Paraburkholderia sprentiae WSM5005
610	JAITZC000000000.535/1_21	rosB	3003049	JAITZC000000000.535/1	peptide antibiotic	antibiotic efflux	polymyxin B; polymyxin B1; polymyxin B2; polymyxin B3; polymyxin B4	Comamonadaceae	d__Bacteria|p__Pseudomonadota|c__Betaproteobacteria|o__Burkholderiales|f__Comamonadaceae
612	JAITZC000000000.582/1_16	evgS	3000833	JAITZC000000000.582/1	macrolide antibiotic; fluoroquinolone antibiotic; penam; tetracycline antibiotic	antibiotic efflux	erythromycin; cloxacillin; tetracycline; oxacillin; norfloxacin	Burkholderiales	d__Bacteria|p__Pseudomonadota|c__Betaproteobacteria|o__Burkholderiales
614	JAITZC000000000.6049/1_1	adeF	3000777	JAITZC000000000.6049/1	fluoroquinolone antibiotic; tetracycline antibiotic	antibiotic efflux	tetracycline	Planctomycetia	d__Bacteria|p__Planctomycetota|c__Planctomycetia
616	JAITZC000000000.649/1_13	ParS	3005067	JAITZC000000000.649/1	macrolide antibiotic; fluoroquinolone antibiotic; monobactam; aminoglycoside antibiotic; carbapenem; cephalosporin; cephamycin; penam; tetracycline antibiotic; phenicol antibiotic; penem; disinfecting agents and antiseptics	antibiotic efflux; reduced permeability to antibiotic	erythromycin; amikacin; gentamicin C; ciprofloxacin; acriflavine; tetracycline; tobramycin; meropenem; imipenem; chloramphenicol; norfloxacin; ofloxacin; gentamicin	Nitrosospira lacus	d__Bacteria|p__Pseudomonadota|c__Betaproteobacteria|o__Nitrosomonadales|f__Nitrosomonadaceae|g__Nitrosospira|s__Nitrosospira lacus
618	JAITZC000000000.762/1_6	QepA4	3004379	JAITZC000000000.762/1	fluoroquinolone antibiotic	antibiotic efflux	ciprofloxacin; nalidixic acid; norfloxacin	Variovorax	d__Bacteria|p__Pseudomonadota|c__Betaproteobacteria|o__Burkholderiales|f__Comamonadaceae|g__Variovorax
620	JAITZC000000000.940/1_18	rosB	3003049	JAITZC000000000.940/1	peptide antibiotic	antibiotic efflux	polymyxin B; polymyxin B1; polymyxin B2; polymyxin B3; polymyxin B4	Nitrosospira sp. Is2	d__Bacteria|p__Pseudomonadota|c__Betaproteobacteria|o__Nitrosomonadales|f__Nitrosomonadaceae|g__Nitrosospira|s__Nitrosospira sp. Is2
622	JAITZC000000000.984/1_7	novA	3002522	JAITZC000000000.984/1	aminocoumarin antibiotic	antibiotic efflux	novobiocin	Methylibium	d__Bacteria|p__Pseudomonadota|c__Betaproteobacteria|o__Burkholderiales|f__Sphaerotilaceae|g__Methylibium
623	JAITZD000000000.108/1_9	mupB	3000510	JAITZD000000000.108/1	mupirocin-like antibiotic	antibiotic target alteration	mupirocin	Pelolinea submarina	d__Bacteria|p__Chloroflexota|c__Anaerolineae|o__Anaerolineales|f__Anaerolineaceae|g__Pelolinea|s__Pelolinea submarina
624	JAITZD000000000.15555/1_3	tetA(58)	3003980	JAITZD000000000.15555/1	tetracycline antibiotic	antibiotic efflux	tetracycline	Actinomycetes	d__Bacteria|p__Actinomycetota|c__Actinomycetes
625	JAITZD000000000.2410/1_7	QepA4	3004379	JAITZD000000000.2410/1	fluoroquinolone antibiotic	antibiotic efflux	ciprofloxacin; nalidixic acid; norfloxacin	Polaromonas sp. JS666	d__Bacteria|p__Pseudomonadota|c__Betaproteobacteria|o__Burkholderiales|f__Comamonadaceae|g__Polaromonas|s__Polaromonas sp. JS666
626	JAITZD000000000.24754/1_1	otr(A)	3002891	JAITZD000000000.24754/1	tetracycline antibiotic	antibiotic target protection	oxytetracycline	Streptomyces	d__Bacteria|p__Actinomycetota|c__Actinomycetes|o__Kitasatosporales|f__Streptomycetaceae|g__Streptomyces
627	JAITZD000000000.26811/1_1	otr(A)	3002891	JAITZD000000000.26811/1	tetracycline antibiotic	antibiotic target protection	oxytetracycline	Streptomyces	d__Bacteria|p__Actinomycetota|c__Actinomycetes|o__Kitasatosporales|f__Streptomycetaceae|g__Streptomyces
630	JAITZD000000000.329/1_5	mupA	3000521	JAITZD000000000.329/1	mupirocin-like antibiotic	antibiotic target alteration	mupirocin	Actinomycetes	d__Bacteria|p__Actinomycetota|c__Actinomycetes
631	JAITZD000000000.34763/1_2	QepA4	3004379	JAITZD000000000.34763/1	fluoroquinolone antibiotic	antibiotic efflux	ciprofloxacin; nalidixic acid; norfloxacin	Pseudonocardia sp. DSM 110487	d__Bacteria|p__Actinomycetota|c__Actinomycetes|o__Pseudonocardiales|f__Pseudonocardiaceae|g__Pseudonocardia|s__Pseudonocardia sp. DSM 110487
632	JAITZD000000000.46/1_20	smeS	3003067	JAITZD000000000.46/1	aminoglycoside antibiotic; cephalosporin; cephamycin; penam	antibiotic efflux		Sphingomonas	d__Bacteria|p__Pseudomonadota|c__Alphaproteobacteria|o__Sphingomonadales|f__Sphingomonadaceae|g__Sphingomonas
633	JAITZD000000000.46/1_37	LptD	3005059	JAITZD000000000.46/1	carbapenem; peptide antibiotic; aminocoumarin antibiotic; rifamycin antibiotic	antibiotic efflux	novobiocin; rifampin; imipenem; polymyxin B	Sphingomonas limnosediminicola	d__Bacteria|p__Pseudomonadota|c__Alphaproteobacteria|o__Sphingomonadales|f__Sphingomonadaceae|g__Sphingomonas|s__Sphingomonas limnosediminicola
634	JAITZD000000000.49624/1_1	QepA4	3004379	JAITZD000000000.49624/1	fluoroquinolone antibiotic	antibiotic efflux	ciprofloxacin; nalidixic acid; norfloxacin	Pseudonocardia sp. DSM 110487	d__Bacteria|p__Actinomycetota|c__Actinomycetes|o__Pseudonocardiales|f__Pseudonocardiaceae|g__Pseudonocardia|s__Pseudonocardia sp. DSM 110487
636	JAITZD000000000.5145/1_6	QepA4	3004379	JAITZD000000000.5145/1	fluoroquinolone antibiotic	antibiotic efflux	ciprofloxacin; nalidixic acid; norfloxacin	Streptomyces	d__Bacteria|p__Actinomycetota|c__Actinomycetes|o__Kitasatosporales|f__Streptomycetaceae|g__Streptomyces
638	JAITZD000000000.6131/1_6	QepA4	3004379	JAITZD000000000.6131/1	fluoroquinolone antibiotic	antibiotic efflux	ciprofloxacin; nalidixic acid; norfloxacin	Actinomycetes	d__Bacteria|p__Actinomycetota|c__Actinomycetes
639	JAITZD000000000.7933/1_1	rosB	3003049	JAITZD000000000.7933/1	peptide antibiotic	antibiotic efflux	polymyxin B; polymyxin B1; polymyxin B2; polymyxin B3; polymyxin B4	Lysobacter	d__Bacteria|p__Pseudomonadota|c__Gammaproteobacteria|o__Lysobacterales|f__Lysobacteraceae|g__Lysobacter
640	JAITZE000000000.1202/1_5	smeS	3003067	JAITZE000000000.1202/1	aminoglycoside antibiotic; cephalosporin; cephamycin; penam	antibiotic efflux		Thermoflexus hugenholtzii	d__Bacteria|p__Chloroflexota|c__Thermoflexia|o__Thermoflexales|f__Thermoflexaceae|g__Thermoflexus|s__Thermoflexus hugenholtzii
641	JAITZE000000000.13694/1_1	novA	3002522	JAITZE000000000.13694/1	aminocoumarin antibiotic	antibiotic efflux	novobiocin	Actinomycetes	d__Bacteria|p__Actinomycetota|c__Actinomycetes
642	JAITZE000000000.14/1_151	gyrA	3003995	JAITZE000000000.14/1	fluoroquinolone antibiotic	antibiotic target alteration	ciprofloxacin; levofloxacin; moxifloxacin; gatifloxacin; ofloxacin	Bacteroidota	d__Bacteria|p__Bacteroidota
644	JAITZE000000000.14/1_37	tetB(P)	3000195	JAITZE000000000.14/1	tetracycline antibiotic	antibiotic target protection	tetracycline; doxycycline; minocycline; chlortetracycline; demeclocycline; oxytetracycline	Chitinophaga caeni	d__Bacteria|p__Bacteroidota|c__Chitinophagia|o__Chitinophagales|f__Chitinophagaceae|g__Chitinophaga|s__Chitinophaga caeni
645	JAITZE000000000.14/1_42	OmpA	3005044	JAITZE000000000.14/1	peptide antibiotic	reduced permeability to antibiotic	polymyxin B; defensin	Sphingobacteriaceae	d__Bacteria|p__Bacteroidota|c__Sphingobacteriia|o__Sphingobacteriales|f__Sphingobacteriaceae
643	JAITZE000000000.14/1_194	tetA(46)	3004032	JAITZE000000000.14/1	tetracycline antibiotic	antibiotic efflux	tetracycline	Sphingobacteriaceae	d__Bacteria|p__Bacteroidota|c__Sphingobacteriia|o__Sphingobacteriales|f__Sphingobacteriaceae
646	JAITZE000000000.1487/1_1	QepA4	3004379	JAITZE000000000.1487/1	fluoroquinolone antibiotic	antibiotic efflux	ciprofloxacin; nalidixic acid; norfloxacin	Pseudonocardia	d__Bacteria|p__Actinomycetota|c__Actinomycetes|o__Pseudonocardiales|f__Pseudonocardiaceae|g__Pseudonocardia
648	JAITZE000000000.26/1_48	evgS	3000833	JAITZE000000000.26/1	macrolide antibiotic; fluoroquinolone antibiotic; penam; tetracycline antibiotic	antibiotic efflux	erythromycin; cloxacillin; tetracycline; oxacillin; norfloxacin	unclassified Flavobacterium	d__Bacteria|p__Bacteroidota|c__Flavobacteriia|o__Flavobacteriales|f__Flavobacteriaceae|g__Flavobacterium|__unclassified Flavobacterium
647	JAITZE000000000.26/1_1	arlS	3000839	JAITZE000000000.26/1	fluoroquinolone antibiotic; disinfecting agents and antiseptics	antibiotic efflux	ciprofloxacin; acriflavine; norfloxacin	Aurantibacillus circumpalustris	d__Bacteria|p__Bacteroidota|c__Sphingobacteriia|o__Sphingobacteriales|f__Aurantibacillaceae|g__Aurantibacillus|s__Aurantibacillus circumpalustris
651	JAITZE000000000.29/1_28	OmpA	3005044	JAITZE000000000.29/1	peptide antibiotic	reduced permeability to antibiotic	polymyxin B; defensin	Bacteroidota	d__Bacteria|p__Bacteroidota
652	JAITZE000000000.29/1_58	OmpA	3005044	JAITZE000000000.29/1	peptide antibiotic	reduced permeability to antibiotic	polymyxin B; defensin	Bacteroidota	d__Bacteria|p__Bacteroidota
649	JAITZE000000000.29/1_119	TaeA	3003986	JAITZE000000000.29/1	pleuromutilin antibiotic	antibiotic efflux	pleuromutilin	Bacteroidota	d__Bacteria|p__Bacteroidota
650	JAITZE000000000.29/1_123	msbA	3003950	JAITZE000000000.29/1	nitroimidazole antibiotic	antibiotic efflux	metronidazole	unclassified Flavobacterium	d__Bacteria|p__Bacteroidota|c__Flavobacteriia|o__Flavobacteriales|f__Flavobacteriaceae|g__Flavobacterium|__unclassified Flavobacterium
653	JAITZE000000000.32/1_18	almE	3007433	JAITZE000000000.32/1	peptide antibiotic	antibiotic target alteration	colistin A; colistin B	Bacteroidota	d__Bacteria|p__Bacteroidota
657	JAITZE000000000.32/1_92	mupB	3000510	JAITZE000000000.32/1	mupirocin-like antibiotic	antibiotic target alteration	mupirocin	Bacteroidota	d__Bacteria|p__Bacteroidota
656	JAITZE000000000.32/1_89	otr(A)	3002891	JAITZE000000000.32/1	tetracycline antibiotic	antibiotic target protection	oxytetracycline	Bacteroidota	d__Bacteria|p__Bacteroidota
654	JAITZE000000000.32/1_39	TaeA	3003986	JAITZE000000000.32/1	pleuromutilin antibiotic	antibiotic efflux	pleuromutilin	Bacteroidota	d__Bacteria|p__Bacteroidota
655	JAITZE000000000.32/1_64	evgS	3000833	JAITZE000000000.32/1	macrolide antibiotic; fluoroquinolone antibiotic; penam; tetracycline antibiotic	antibiotic efflux	erythromycin; cloxacillin; tetracycline; oxacillin; norfloxacin	Runella slithyformis DSM 19594	d__Bacteria|p__Bacteroidota|c__Cytophagia|o__Cytophagales|f__Spirosomataceae|g__Runella|s__Runella slithyformis|__Runella slithyformis DSM 19594
658	JAITZE000000000.391/1_43	adeF	3000777	JAITZE000000000.391/1	fluoroquinolone antibiotic; tetracycline antibiotic	antibiotic efflux	tetracycline	Pseudomonadota	d__Bacteria|p__Pseudomonadota
662	JAITZE000000000.4445/1_2	adeF	3000777	JAITZE000000000.4445/1	fluoroquinolone antibiotic; tetracycline antibiotic	antibiotic efflux	tetracycline	Gammaproteobacteria	d__Bacteria|p__Pseudomonadota|c__Gammaproteobacteria
663	JAITZE000000000.45/1_107	MuxC	3004075	JAITZE000000000.45/1	macrolide antibiotic; monobactam; tetracycline antibiotic; aminocoumarin antibiotic	antibiotic efflux	erythromycin; tetracycline; novobiocin; aztreonam; kitasamycin; rokitamycin	Bacteriovorax stolpii	d__Bacteria|p__Bdellovibrionota|c__Bacteriovoracia|o__Bacteriovoracales|f__Bacteriovoracaceae|g__Bacteriovorax|s__Bacteriovorax stolpii
669	JAITZE000000000.478/1_17	rosB	3003049	JAITZE000000000.478/1	peptide antibiotic	antibiotic efflux	polymyxin B; polymyxin B1; polymyxin B2; polymyxin B3; polymyxin B4	Legionella	d__Bacteria|p__Pseudomonadota|c__Gammaproteobacteria|o__Legionellales|f__Legionellaceae|g__Legionella
671	JAITZE000000000.555/1_5	mupB	3000510	JAITZE000000000.555/1	mupirocin-like antibiotic	antibiotic target alteration	mupirocin	Bacteroidota	d__Bacteria|p__Bacteroidota
670	JAITZE000000000.555/1_20	vanO	3002913	JAITZE000000000.555/1	glycopeptide antibiotic	antibiotic target alteration	vancomycin	Chitinophagaceae	d__Bacteria|p__Bacteroidota|c__Chitinophagia|o__Chitinophagales|f__Chitinophagaceae
672	JAITZE000000000.5945/1_2	adeF	3000777	JAITZE000000000.5945/1	fluoroquinolone antibiotic; tetracycline antibiotic	antibiotic efflux	tetracycline	Pseudomonadota	d__Bacteria|p__Pseudomonadota
682	JAITZE000000000.7/1_32	evgS	3000833	JAITZE000000000.7/1	macrolide antibiotic; fluoroquinolone antibiotic; penam; tetracycline antibiotic	antibiotic efflux	erythromycin; cloxacillin; tetracycline; oxacillin; norfloxacin	Pseudomonadota	d__Bacteria|p__Pseudomonadota
674	JAITZE000000000.7/1_131	evgS	3000833	JAITZE000000000.7/1	macrolide antibiotic; fluoroquinolone antibiotic; penam; tetracycline antibiotic	antibiotic efflux	erythromycin; cloxacillin; tetracycline; oxacillin; norfloxacin	unclassified Cellvibrio	d__Bacteria|p__Pseudomonadota|c__Gammaproteobacteria|o__Cellvibrionales|f__Cellvibrionaceae|g__Cellvibrio|__unclassified Cellvibrio
680	JAITZE000000000.7/1_294	OprM	3000379	JAITZE000000000.7/1	macrolide antibiotic; fluoroquinolone antibiotic; monobactam; aminoglycoside antibiotic; carbapenem; cephalosporin; cephamycin; penam; tetracycline antibiotic; peptide antibiotic; aminocoumarin antibiotic; diaminopyrimidine antibiotic; sulfonamide antibiotic; phenicol antibiotic; penem; disinfecting agents and antiseptics	antibiotic efflux	erythromycin; amikacin; gentamicin C; ciprofloxacin; acriflavine; tetracycline; tobramycin; ceftazidime; ceftriaxone; meropenem; novobiocin; azithromycin; trimethoprim; sulfamethoxazole; chloramphenicol; thiamphenicol; aztreonam; colistin A; colistin B; ampicillin; nalidixic acid; norfloxacin; ofloxacin; panipenem; ticarcillin; trimethoprim-sulfamethoxazole; gentamicin	Legionellales	d__Bacteria|p__Pseudomonadota|c__Gammaproteobacteria|o__Legionellales
676	JAITZE000000000.7/1_206	facT	3001313	JAITZE000000000.7/1	elfamycin antibiotic	antibiotic efflux	factumycin	Coxiellaceae	d__Bacteria|p__Pseudomonadota|c__Gammaproteobacteria|o__Legionellales|f__Coxiellaceae
681	JAITZE000000000.7/1_30	vanR	3002928	JAITZE000000000.7/1	glycopeptide antibiotic	antibiotic target alteration	vancomycin; teicoplanin	Aquicella lusitana	d__Bacteria|p__Pseudomonadota|c__Gammaproteobacteria|o__Legionellales|f__Coxiellaceae|g__Aquicella|s__Aquicella lusitana
677	JAITZE000000000.7/1_208	IreK	3007678	JAITZE000000000.7/1	cephalosporin	reduced permeability to antibiotic	ceftriaxone	Legionella spiritensis	d__Bacteria|p__Pseudomonadota|c__Gammaproteobacteria|o__Legionellales|f__Legionellaceae|g__Legionella|s__Legionella spiritensis
687	JAITZE000000000.8/1_79	mupA	3000521	JAITZE000000000.8/1	mupirocin-like antibiotic	antibiotic target alteration	mupirocin	Pseudomonadota	d__Bacteria|p__Pseudomonadota
686	JAITZE000000000.8/1_53	optrA	3003746	JAITZE000000000.8/1	oxazolidinone antibiotic; phenicol antibiotic	antibiotic target protection	linezolid; chloramphenicol; florfenicol; tedizolid	Pseudomonadota	d__Bacteria|p__Pseudomonadota
688	JAITZE000000000.8/1_87	rphB	3003992	JAITZE000000000.8/1	rifamycin antibiotic	antibiotic inactivation	rifampin; rifaximin; rifabutin; rifapentine	Pseudomonadota	d__Bacteria|p__Pseudomonadota
685	JAITZE000000000.8/1_28	tet(T)	3000193	JAITZE000000000.8/1	tetracycline antibiotic	antibiotic target protection	tetracycline; doxycycline; minocycline; chlortetracycline; demeclocycline; oxytetracycline	Coxiella burnetii	d__Bacteria|p__Pseudomonadota|c__Gammaproteobacteria|o__Legionellales|f__Coxiellaceae|g__Coxiella|s__Coxiella burnetii
689	JAITZE000000000.8/1_94	otr(A)	3002891	JAITZE000000000.8/1	tetracycline antibiotic	antibiotic target protection	oxytetracycline	Legionellaceae	d__Bacteria|p__Pseudomonadota|c__Gammaproteobacteria|o__Legionellales|f__Legionellaceae
684	JAITZE000000000.8/1_256	PBP2 beta-lactam	3003937	JAITZE000000000.8/1	cephalosporin; cephamycin; penam	antibiotic target alteration	ceftriaxone; cefixime	Legionella	d__Bacteria|p__Pseudomonadota|c__Gammaproteobacteria|o__Legionellales|f__Legionellaceae|g__Legionella
690	JAITZE000000000.893/1_8	ileS	3003730	JAITZE000000000.893/1	mupirocin-like antibiotic	antibiotic target alteration	mupirocin	Actinomycetes	d__Bacteria|p__Actinomycetota|c__Actinomycetes
692	JAITZE000000000.90/1_4	otr(A)	3002891	JAITZE000000000.90/1	tetracycline antibiotic	antibiotic target protection	oxytetracycline	Aurantibacillus circumpalustris	d__Bacteria|p__Bacteroidota|c__Sphingobacteriia|o__Sphingobacteriales|f__Aurantibacillaceae|g__Aurantibacillus|s__Aurantibacillus circumpalustris
691	JAITZE000000000.90/1_31	TaeA	3003986	JAITZE000000000.90/1	pleuromutilin antibiotic	antibiotic efflux	pleuromutilin	Aurantibacillus circumpalustris	d__Bacteria|p__Bacteroidota|c__Sphingobacteriia|o__Sphingobacteriales|f__Aurantibacillaceae|g__Aurantibacillus|s__Aurantibacillus circumpalustris
694	JAITZE000000000.90/1_9	vanS	3002940	JAITZE000000000.90/1	glycopeptide antibiotic	antibiotic target alteration	vancomycin	Aurantibacillus circumpalustris	d__Bacteria|p__Bacteroidota|c__Sphingobacteriia|o__Sphingobacteriales|f__Aurantibacillaceae|g__Aurantibacillus|s__Aurantibacillus circumpalustris
696	JAITZE000000000.91/1_26	IreK	3007678	JAITZE000000000.91/1	cephalosporin	reduced permeability to antibiotic	ceftriaxone	Actinomycetes	d__Bacteria|p__Actinomycetota|c__Actinomycetes
697	JAITZE000000000.91/1_31	IreK	3007678	JAITZE000000000.91/1	cephalosporin	reduced permeability to antibiotic	ceftriaxone	Haliangium ochraceum DSM 14365	d__Bacteria|p__Myxococcota|cc__Polyangia|o__Haliangiales|f__Kofleriaceae|g__Haliangium|s__Haliangium ochraceum|__Haliangium ochraceum DSM 14365
701	JAITZF000000000.11372/1_4	PBP2	3004832	JAITZF000000000.11372/1	cephalosporin; cephamycin; penam	antibiotic target alteration	ceftriaxone; cefixime	Legionellaceae	d__Bacteria|p__Pseudomonadota|c__Gammaproteobacteria|o__Legionellales|f__Legionellaceae
702	JAITZF000000000.13319/1_2	QepA4	3004379	JAITZF000000000.13319/1	fluoroquinolone antibiotic	antibiotic efflux	ciprofloxacin; nalidixic acid; norfloxacin	Pseudonocardia sp. DSM 110487	d__Bacteria|p__Actinomycetota|c__Actinomycetes|o__Pseudonocardiales|f__Pseudonocardiaceae|g__Pseudonocardia|s__Pseudonocardia sp. DSM 110487
703	JAITZF000000000.180/1_35	tet(T)	3000193	JAITZF000000000.180/1	tetracycline antibiotic	antibiotic target protection	tetracycline; doxycycline; minocycline; chlortetracycline; demeclocycline; oxytetracycline	Aurantibacillus circumpalustris	d__Bacteria|p__Bacteroidota|c__Sphingobacteriia|o__Sphingobacteriales|f__Aurantibacillaceae|g__Aurantibacillus|s__Aurantibacillus circumpalustris
705	JAITZF000000000.1842/1_3	mdtC	3000794	JAITZF000000000.1842/1	aminocoumarin antibiotic	antibiotic efflux	novobiocin	Pseudomonadota	d__Bacteria|p__Pseudomonadota
704	JAITZF000000000.1842/1_2	MuxB	3004074	JAITZF000000000.1842/1	macrolide antibiotic; monobactam; tetracycline antibiotic; aminocoumarin antibiotic	antibiotic efflux	erythromycin; tetracycline; novobiocin; aztreonam; kitasamycin; rokitamycin	Pseudomonadota	d__Bacteria|p__Pseudomonadota
706	JAITZF000000000.1901/1_8	QepA4	3004379	JAITZF000000000.1901/1	fluoroquinolone antibiotic	antibiotic efflux	ciprofloxacin; nalidixic acid; norfloxacin	Actinoalloteichus hoggarensis	d__Bacteria|p__Actinomycetota|c__Actinomycetes|o__Pseudonocardiales|f__Pseudonocardiaceae|g__Actinoalloteichus|s__Actinoalloteichus hoggarensis
707	JAITZF000000000.203/1_23	TxR	3005008	JAITZF000000000.203/1	tetracycline antibiotic	antibiotic efflux	tetracycline	Comamonadaceae	d__Bacteria|p__Pseudomonadota|c__Betaproteobacteria|o__Burkholderiales|f__Comamonadaceae
708	JAITZF000000000.27815/1_2	efpA	3003955	JAITZF000000000.27815/1	rifamycin antibiotic; isoniazid-like antibiotic	antibiotic efflux	rifampin; isoniazid	Nocardioides panacis	d__Bacteria|p__Actinomycetota|c__Actinomycetes|o__Propionibacteriales|f__Nocardioidaceae|g__Nocardioides|s__Nocardioides panacis
710	JAITZF000000000.286/1_9	novA	3002522	JAITZF000000000.286/1	aminocoumarin antibiotic	antibiotic efflux	novobiocin	Comamonadaceae	d__Bacteria|p__Pseudomonadota|c__Betaproteobacteria|o__Burkholderiales|f__Comamonadaceae
709	JAITZF000000000.286/1_5	KpnH_K p	3004597	JAITZF000000000.286/1	macrolide antibiotic; fluoroquinolone antibiotic; aminoglycoside antibiotic; carbapenem; cephalosporin; penam; peptide antibiotic; penem	antibiotic efflux	erythromycin; gentamicin C; ciprofloxacin; spectinomycin; streptomycin; tobramycin; ceftazidime; ertapenem; piperacillin; azithromycin; imipenem; polymyxin B; polymyxin B1; polymyxin B2; polymyxin B3; polymyxin B4; norfloxacin; ticarcillin; gentamicin	Ramlibacter tataouinensis	d__Bacteria|p__Pseudomonadota|c__Betaproteobacteria|o__Burkholderiales|f__Comamonadaceae|g__Ramlibacter|s__Ramlibacter tataouinensis
711	JAITZF000000000.329/1_16	MexK	3003693	JAITZF000000000.329/1	macrolide antibiotic; tetracycline antibiotic; disinfecting agents and antiseptics	antibiotic efflux	erythromycin; tetracycline; triclosan	Comamonadaceae	d__Bacteria|p__Pseudomonadota|c__Betaproteobacteria|o__Burkholderiales|f__Comamonadaceae
712	JAITZF000000000.4435/1_2	adeF	3000777	JAITZF000000000.4435/1	fluoroquinolone antibiotic; tetracycline antibiotic	antibiotic efflux	tetracycline	Pseudomonadota	d__Bacteria|p__Pseudomonadota
716	JAITZF000000000.5645/1_6	QepA4	3004379	JAITZF000000000.5645/1	fluoroquinolone antibiotic	antibiotic efflux	ciprofloxacin; nalidixic acid; norfloxacin	Polaromonas sp. JS666	d__Bacteria|p__Pseudomonadota|c__Betaproteobacteria|o__Burkholderiales|f__Comamonadaceae|g__Polaromonas|s__Polaromonas sp. JS666
717	JAITZF000000000.765/1_6	macB	3000535	JAITZF000000000.765/1	macrolide antibiotic	antibiotic efflux	erythromycin	Terrabacteria group	d__Bacteria|__Terrabacteria group
718	JAITZF000000000.865/1_4	efrA	3003948	JAITZF000000000.865/1	macrolide antibiotic; fluoroquinolone antibiotic; rifamycin antibiotic	antibiotic efflux	erythromycin; ciprofloxacin; rifampin	Rubrobacter tropicus	d__Bacteria|p__Actinomycetota|c__Rubrobacteria|o__Rubrobacterales|f__Rubrobacteraceae|g__Rubrobacter|s__Rubrobacter tropicus
719	JAITZG000000000.11251/1_1	rosB	3003049	JAITZG000000000.11251/1	peptide antibiotic	antibiotic efflux	polymyxin B; polymyxin B1; polymyxin B2; polymyxin B3; polymyxin B4	Nitrosomonas sp. sh817	d__Bacteria|p__Pseudomonadota|c__Betaproteobacteria|o__Nitrosomonadales|f__Nitrosomonadaceae|g__Nitrosomonas|s__Nitrosomonas sp. sh817
725	JAITZG000000000.20445/1_2	QepA4	3004379	JAITZG000000000.20445/1	fluoroquinolone antibiotic	antibiotic efflux	ciprofloxacin; nalidixic acid; norfloxacin	Pseudonocardia	d__Bacteria|p__Actinomycetota|c__Actinomycetes|o__Pseudonocardiales|f__Pseudonocardiaceae|g__Pseudonocardia
727	JAITZG000000000.235/1_20	tetA(58)	3003980	JAITZG000000000.235/1	tetracycline antibiotic	antibiotic efflux	tetracycline	Chloroflexota	d__Bacteria|p__Chloroflexota
729	JAITZG000000000.309/1_6	IreK	3007678	JAITZG000000000.309/1	cephalosporin	reduced permeability to antibiotic	ceftriaxone	Gemmatimonadaceae	d__Bacteria|p__Gemmatimonadota|c__Gemmatimonadia|o__Gemmatimonadales|f__Gemmatimonadaceae
730	JAITZG000000000.4954/1_1	MexW	3003031	JAITZG000000000.4954/1	macrolide antibiotic; fluoroquinolone antibiotic; tetracycline antibiotic; phenicol antibiotic; disinfecting agents and antiseptics	antibiotic efflux	erythromycin; acriflavine; tetracycline; chloramphenicol	Beijerinckiaceae	d__Bacteria|p__Pseudomonadota|c__Alphaproteobacteria|o__Hyphomicrobiales|f__Beijerinckiaceae
731	JAITZG000000000.6306/1_2	novA	3002522	JAITZG000000000.6306/1	aminocoumarin antibiotic	antibiotic efflux	novobiocin	Actinomycetes	d__Bacteria|p__Actinomycetota|c__Actinomycetes
732	JAITZG000000000.6910/1_3	novA	3002522	JAITZG000000000.6910/1	aminocoumarin antibiotic	antibiotic efflux	novobiocin	Actinomycetes	d__Bacteria|p__Actinomycetota|c__Actinomycetes
733	JAITZH000000000.14614/1_1	QepA4	3004379	JAITZH000000000.14614/1	fluoroquinolone antibiotic	antibiotic efflux	ciprofloxacin; nalidixic acid; norfloxacin	Pseudomonadota	d__Bacteria|p__Pseudomonadota
734	JAITZH000000000.20179/1_2	novA	3002522	JAITZH000000000.20179/1	aminocoumarin antibiotic	antibiotic efflux	novobiocin	Actinomycetes	d__Bacteria|p__Actinomycetota|c__Actinomycetes
737	JAITZH000000000.3587/1_4	otr(A)	3002891	JAITZH000000000.3587/1	tetracycline antibiotic	antibiotic target protection	oxytetracycline	Actinomycetes	d__Bacteria|p__Actinomycetota|c__Actinomycetes
738	JAITZH000000000.5553/1_1	ileS	3003730	JAITZH000000000.5553/1	mupirocin-like antibiotic	antibiotic target alteration	mupirocin	Actinomycetota	d__Bacteria|p__Actinomycetota
739	JAITZH000000000.905/1_8	ileS	3003730	JAITZH000000000.905/1	mupirocin-like antibiotic	antibiotic target alteration	mupirocin	Actinomycetota	d__Bacteria|p__Actinomycetota
740	JAITZI000000000.1007/1_8	TaeA	3003986	JAITZI000000000.1007/1	pleuromutilin antibiotic	antibiotic efflux	pleuromutilin	Nitrosomonadales	d__Bacteria|p__Pseudomonadota|c__Betaproteobacteria|o__Nitrosomonadales
741	JAITZI000000000.113/1_5	PBP2 beta-lactam	3003937	JAITZI000000000.113/1	cephalosporin; cephamycin; penam	antibiotic target alteration	ceftriaxone; cefixime	Legionellaceae	d__Bacteria|p__Pseudomonadota|c__Gammaproteobacteria|o__Legionellales|f__Legionellaceae
742	JAITZI000000000.253/1_10	IreK	3007678	JAITZI000000000.253/1	cephalosporin	reduced permeability to antibiotic	ceftriaxone	Gemmatimonadaceae	d__Bacteria|p__Gemmatimonadota|c__Gemmatimonadia|o__Gemmatimonadales|f__Gemmatimonadaceae
743	JAITZI000000000.253/1_3	QepA4	3004379	JAITZI000000000.253/1	fluoroquinolone antibiotic	antibiotic efflux	ciprofloxacin; nalidixic acid; norfloxacin	Actinomycetes	d__Bacteria|p__Actinomycetota|c__Actinomycetes
744	JAITZI000000000.26441/1_2	novA	3002522	JAITZI000000000.26441/1	aminocoumarin antibiotic	antibiotic efflux	novobiocin	Pengzhenrongella sicca	d__Bacteria|p__Actinomycetota|c__Actinomycetes|o__Micrococcales|__Micrococcales incertae sedis|g__Pengzhenrongella|s__Pengzhenrongella sicca
745	JAITZI000000000.28263/1_2	novA	3002522	JAITZI000000000.28263/1	aminocoumarin antibiotic	antibiotic efflux	novobiocin	Actinomycetes	d__Bacteria|p__Actinomycetota|c__Actinomycetes
746	JAITZI000000000.3565/1_3	novA	3002522	JAITZI000000000.3565/1	aminocoumarin antibiotic	antibiotic efflux	novobiocin	Rhodococcus	d__Bacteria|p__Actinomycetota|c__Actinomycetes|o__Mycobacteriales|f__Nocardiaceae|g__Rhodococcus
748	JAITZI000000000.56/1_18	mupB	3000510	JAITZI000000000.56/1	mupirocin-like antibiotic	antibiotic target alteration	mupirocin	Pseudomonadota	d__Bacteria|p__Pseudomonadota
747	JAITZI000000000.56/1_17	MexW	3003031	JAITZI000000000.56/1	macrolide antibiotic; fluoroquinolone antibiotic; tetracycline antibiotic; phenicol antibiotic; disinfecting agents and antiseptics	antibiotic efflux	erythromycin; acriflavine; tetracycline; chloramphenicol	Legionellaceae	d__Bacteria|p__Pseudomonadota|c__Gammaproteobacteria|o__Legionellales|f__Legionellaceae
749	JAITZI000000000.56/1_27	TaeA	3003986	JAITZI000000000.56/1	pleuromutilin antibiotic	antibiotic efflux	pleuromutilin	Legionellaceae	d__Bacteria|p__Pseudomonadota|c__Gammaproteobacteria|o__Legionellales|f__Legionellaceae
750	JAITZI000000000.8352/1_3	QepA4	3004379	JAITZI000000000.8352/1	fluoroquinolone antibiotic	antibiotic efflux	ciprofloxacin; nalidixic acid; norfloxacin	Nocardia	d__Bacteria|p__Actinomycetota|c__Actinomycetes|o__Mycobacteriales|f__Nocardiaceae|g__Nocardia
752	JAITZJ000000000.237/1_9	IreK	3007678	JAITZJ000000000.237/1	cephalosporin	reduced permeability to antibiotic	ceftriaxone	Bacillota	d__Bacteria|p__Bacillota
753	JAITZJ000000000.3029/1_1	cpxA	3000830	JAITZJ000000000.3029/1	aminoglycoside antibiotic; aminocoumarin antibiotic	antibiotic efflux	neomycin; amikacin; kanamycin A; tobramycin; novobiocin; gentamicin	Nocardioides sp. InS609-2	d__Bacteria|p__Actinomycetota|c__Actinomycetes|o__Propionibacteriales|f__Nocardioidaceae|g__Nocardioides|s__Nocardioides sp. InS6092
756	JAITZJ000000000.33/1_26	almE	3007433	JAITZJ000000000.33/1	peptide antibiotic	antibiotic target alteration	colistin A; colistin B	Actinomycetes	d__Bacteria|p__Actinomycetota|c__Actinomycetes
758	JAITZJ000000000.33/1_9	almE	3007433	JAITZJ000000000.33/1	peptide antibiotic	antibiotic target alteration	colistin A; colistin B	Streptomyces griseus subsp. griseus	d__Bacteria|p__Actinomycetota|c__Actinomycetes|o__Kitasatosporales|f__Streptomycetaceae|g__Streptomyces|s__Streptomyces griseus|__Streptomyces griseus subsp. griseus
754	JAITZJ000000000.33/1_11	almE	3007433	JAITZJ000000000.33/1	peptide antibiotic	antibiotic target alteration	colistin A; colistin B	Kutzneria buriramensis	d__Bacteria|p__Actinomycetota|c__Actinomycetes|o__Pseudonocardiales|f__Pseudonocardiaceae|g__Kutzneria|s__Kutzneria buriramensis
759	JAITZJ000000000.33642/1_1	oleC	3003748	JAITZJ000000000.33642/1	macrolide antibiotic	antibiotic efflux	oleandomycin	Actinomycetes	d__Bacteria|p__Actinomycetota|c__Actinomycetes
760	JAITZJ000000000.399/1_2	macB	3000535	JAITZJ000000000.399/1	macrolide antibiotic	antibiotic efflux	erythromycin	Frankia	d__Bacteria|p__Actinomycetota|c__Actinomycetes|o__Frankiales|f__Frankiaceae|g__Frankia
761	JAITZJ000000000.42/1_34	IreK	3007678	JAITZJ000000000.42/1	cephalosporin	reduced permeability to antibiotic	ceftriaxone	Polaromonas sp. JS666	d__Bacteria|p__Pseudomonadota|c__Betaproteobacteria|o__Burkholderiales|f__Comamonadaceae|g__Polaromonas|s__Polaromonas sp. JS666
762	JAITZJ000000000.44/1_32	MexK	3003693	JAITZJ000000000.44/1	macrolide antibiotic; tetracycline antibiotic; disinfecting agents and antiseptics	antibiotic efflux	erythromycin; tetracycline; triclosan	Burkholderiales	d__Bacteria|p__Pseudomonadota|c__Betaproteobacteria|o__Burkholderiales
764	JAITZJ000000000.521/1_10	mdtC	3000794	JAITZJ000000000.521/1	aminocoumarin antibiotic	antibiotic efflux	novobiocin	Pseudomonadota	d__Bacteria|p__Pseudomonadota
766	JAITZJ000000000.921/1_6	rosB	3003049	JAITZJ000000000.921/1	peptide antibiotic	antibiotic efflux	polymyxin B; polymyxin B1; polymyxin B2; polymyxin B3; polymyxin B4	Massilia sp. R2A-15	d__Bacteria|p__Pseudomonadota|c__Betaproteobacteria|o__Burkholderiales|f__Oxalobacteraceae|g__Massilia|s__Massilia sp. R2A15
767	JAITZJ000000000.959/1_4	otr(A)	3002891	JAITZJ000000000.959/1	tetracycline antibiotic	antibiotic target protection	oxytetracycline	Streptomyces	d__Bacteria|p__Actinomycetota|c__Actinomycetes|o__Kitasatosporales|f__Streptomycetaceae|g__Streptomyces
768	JAITZK000000000.13801/1_1	MuxB	3004074	JAITZK000000000.13801/1	macrolide antibiotic; monobactam; tetracycline antibiotic; aminocoumarin antibiotic	antibiotic efflux	erythromycin; tetracycline; novobiocin; aztreonam; kitasamycin; rokitamycin	Pseudomonadota	d__Bacteria|p__Pseudomonadota
769	JAITZK000000000.1650/1_6	QepA1	3000448	JAITZK000000000.1650/1	fluoroquinolone antibiotic	antibiotic efflux	ciprofloxacin; norfloxacin	Streptomyces ferrugineus	d__Bacteria|p__Actinomycetota|c__Actinomycetes|o__Kitasatosporales|f__Streptomycetaceae|g__Streptomyces|s__Streptomyces ferrugineus
770	JAITZK000000000.177/1_9	efpA	3003955	JAITZK000000000.177/1	rifamycin antibiotic; isoniazid-like antibiotic	antibiotic efflux	rifampin; isoniazid	Actinomycetes	d__Bacteria|p__Actinomycetota|c__Actinomycetes
771	JAITZK000000000.18344/1_2	FEZ-1	3000606	JAITZK000000000.18344/1	carbapenem; cephalosporin; penam	antibiotic inactivation		Alphaproteobacteria	d__Bacteria|p__Pseudomonadota|c__Alphaproteobacteria
773	JAITZK000000000.4230/1_7	QepA4	3004379	JAITZK000000000.4230/1	fluoroquinolone antibiotic	antibiotic efflux	ciprofloxacin; nalidixic acid; norfloxacin	Pseudonocardia sp. DSM 110487	d__Bacteria|p__Actinomycetota|c__Actinomycetes|o__Pseudonocardiales|f__Pseudonocardiaceae|g__Pseudonocardia|s__Pseudonocardia sp. DSM 110487
774	JAITZK000000000.4966/1_2	rosB	3003049	JAITZK000000000.4966/1	peptide antibiotic	antibiotic efflux	polymyxin B; polymyxin B1; polymyxin B2; polymyxin B3; polymyxin B4	Pseudomonadota	d__Bacteria|p__Pseudomonadota
775	JAITZK000000000.5141/1_2	QepA4	3004379	JAITZK000000000.5141/1	fluoroquinolone antibiotic	antibiotic efflux	ciprofloxacin; nalidixic acid; norfloxacin	Pseudonocardia sp. DSM 110487	d__Bacteria|p__Actinomycetota|c__Actinomycetes|o__Pseudonocardiales|f__Pseudonocardiaceae|g__Pseudonocardia|s__Pseudonocardia sp. DSM 110487
776	JAITZL000000000.1119/1_6	KpnH_K p	3004597	JAITZL000000000.1119/1	macrolide antibiotic; fluoroquinolone antibiotic; aminoglycoside antibiotic; carbapenem; cephalosporin; penam; peptide antibiotic; penem	antibiotic efflux	erythromycin; gentamicin C; ciprofloxacin; spectinomycin; streptomycin; tobramycin; ceftazidime; ertapenem; piperacillin; azithromycin; imipenem; polymyxin B; polymyxin B1; polymyxin B2; polymyxin B3; polymyxin B4; norfloxacin; ticarcillin; gentamicin	Sphingomonas	d__Bacteria|p__Pseudomonadota|c__Alphaproteobacteria|o__Sphingomonadales|f__Sphingomonadaceae|g__Sphingomonas
779	JAITZL000000000.16/1_135	TriC	3003681	JAITZL000000000.16/1	disinfecting agents and antiseptics	antibiotic efflux	triclosan	Bacteroidota	d__Bacteria|p__Bacteroidota
778	JAITZL000000000.16/1_12	RanA	3005091	JAITZL000000000.16/1	aminoglycoside antibiotic	antibiotic efflux		Aurantibacillus circumpalustris	d__Bacteria|p__Bacteroidota|c__Sphingobacteriia|o__Sphingobacteriales|f__Aurantibacillaceae|g__Aurantibacillus|s__Aurantibacillus circumpalustris
782	JAITZL000000000.16/1_75	TaeA	3003986	JAITZL000000000.16/1	pleuromutilin antibiotic	antibiotic efflux	pleuromutilin	Aurantibacillus circumpalustris	d__Bacteria|p__Bacteroidota|c__Sphingobacteriia|o__Sphingobacteriales|f__Aurantibacillaceae|g__Aurantibacillus|s__Aurantibacillus circumpalustris
780	JAITZL000000000.16/1_14	tetB(60)	3004036	JAITZL000000000.16/1	tetracycline antibiotic	antibiotic efflux	tetracycline	Aurantibacillus circumpalustris	d__Bacteria|p__Bacteroidota|c__Sphingobacteriia|o__Sphingobacteriales|f__Aurantibacillaceae|g__Aurantibacillus|s__Aurantibacillus circumpalustris
783	JAITZL000000000.171/1_34	mupB	3000510	JAITZL000000000.171/1	mupirocin-like antibiotic	antibiotic target alteration	mupirocin	Bacteroidota	d__Bacteria|p__Bacteroidota
784	JAITZL000000000.18230/1_1	ileS	3003730	JAITZL000000000.18230/1	mupirocin-like antibiotic	antibiotic target alteration	mupirocin	Actinomycetes	d__Bacteria|p__Actinomycetota|c__Actinomycetes
785	JAITZL000000000.21013/1_1	novA	3002522	JAITZL000000000.21013/1	aminocoumarin antibiotic	antibiotic efflux	novobiocin	Rhodococcus	d__Bacteria|p__Actinomycetota|c__Actinomycetes|o__Mycobacteriales|f__Nocardiaceae|g__Rhodococcus
786	JAITZL000000000.2121/1_11	vanS	3002939	JAITZL000000000.2121/1	glycopeptide antibiotic	antibiotic target alteration	vancomycin; teicoplanin	Chloroflexota	d__Bacteria|p__Chloroflexota
787	JAITZL000000000.2436/1_9	QepA4	3004379	JAITZL000000000.2436/1	fluoroquinolone antibiotic	antibiotic efflux	ciprofloxacin; nalidixic acid; norfloxacin	Pseudomonadota	d__Bacteria|p__Pseudomonadota
789	JAITZL000000000.32006/1_1	rox	3007209	JAITZL000000000.32006/1	rifamycin antibiotic	antibiotic inactivation	rifampin; rifaximin; rifapentine	Streptosporangium	d__Bacteria|p__Actinomycetota|c__Actinomycetes|o__Streptosporangiales|f__Streptosporangiaceae|g__Streptosporangium
790	JAITZL000000000.3949/1_1	MuxB	3004074	JAITZL000000000.3949/1	macrolide antibiotic; monobactam; tetracycline antibiotic; aminocoumarin antibiotic	antibiotic efflux	erythromycin; tetracycline; novobiocin; aztreonam; kitasamycin; rokitamycin	Phenylobacterium sp. NIBR 498073	d__Bacteria|p__Pseudomonadota|c__Alphaproteobacteria|o__Caulobacterales|f__Caulobacteraceae|g__Phenylobacterium|s__Phenylobacterium sp. NIBR 498073
793	JAITZL000000000.4423/1_6	novA	3002522	JAITZL000000000.4423/1	aminocoumarin antibiotic	antibiotic efflux	novobiocin	Actinomycetes	d__Bacteria|p__Actinomycetota|c__Actinomycetes
794	JAITZL000000000.447/1_35	otr(A)	3002891	JAITZL000000000.447/1	tetracycline antibiotic	antibiotic target protection	oxytetracycline	Actinomycetes	d__Bacteria|p__Actinomycetota|c__Actinomycetes
795	JAITZL000000000.447/1_9	evgS	3000833	JAITZL000000000.447/1	macrolide antibiotic; fluoroquinolone antibiotic; penam; tetracycline antibiotic	antibiotic efflux	erythromycin; cloxacillin; tetracycline; oxacillin; norfloxacin	Heliomicrobium modesticaldum Ice1	d__Bacteria|p__Bacillota|c__Clostridia|o__Eubacteriales|f__Heliobacteriaceae|g__Heliomicrobium|s__Heliomicrobium modesticaldum|__Heliomicrobium modesticaldum Ice1
796	JAITZL000000000.469/1_18	novA	3002522	JAITZL000000000.469/1	aminocoumarin antibiotic	antibiotic efflux	novobiocin	Actinomycetes	d__Bacteria|p__Actinomycetota|c__Actinomycetes
800	JAITZL000000000.6/1_128	MuxB	3004074	JAITZL000000000.6/1	macrolide antibiotic; monobactam; tetracycline antibiotic; aminocoumarin antibiotic	antibiotic efflux	erythromycin; tetracycline; novobiocin; aztreonam; kitasamycin; rokitamycin	Bacteroidota	d__Bacteria|p__Bacteroidota
802	JAITZL000000000.6/1_75	tet(36)	3000197	JAITZL000000000.6/1	tetracycline antibiotic	antibiotic target protection	tetracycline; doxycycline; minocycline; chlortetracycline; demeclocycline; oxytetracycline	Bacteroidota	d__Bacteria|p__Bacteroidota
805	JAITZL000000000.63/1_51	MexW	3003031	JAITZL000000000.63/1	macrolide antibiotic; fluoroquinolone antibiotic; tetracycline antibiotic; phenicol antibiotic; disinfecting agents and antiseptics	antibiotic efflux	erythromycin; acriflavine; tetracycline; chloramphenicol	Alphaproteobacteria	d__Bacteria|p__Pseudomonadota|c__Alphaproteobacteria
810	JAITZL000000000.76/1_40	mdtC	3000794	JAITZL000000000.76/1	aminocoumarin antibiotic	antibiotic efflux	novobiocin	Pseudomonadota	d__Bacteria|p__Pseudomonadota
808	JAITZL000000000.76/1_18	PmrF	3003578	JAITZL000000000.76/1	peptide antibiotic	antibiotic target alteration	polymyxin B	Pseudomonadota	d__Bacteria|p__Pseudomonadota
809	JAITZL000000000.76/1_39	MuxB	3004074	JAITZL000000000.76/1	macrolide antibiotic; monobactam; tetracycline antibiotic; aminocoumarin antibiotic	antibiotic efflux	erythromycin; tetracycline; novobiocin; aztreonam; kitasamycin; rokitamycin	Pseudomonas simiae	d__Bacteria|p__Pseudomonadota|c__Gammaproteobacteria|o__Pseudomonadales|f__Pseudomonadaceae|g__Pseudomonas|s__Pseudomonas simiae
812	JAITZL000000000.8597/1_1	MuxC	3004075	JAITZL000000000.8597/1	macrolide antibiotic; monobactam; tetracycline antibiotic; aminocoumarin antibiotic	antibiotic efflux	erythromycin; tetracycline; novobiocin; aztreonam; kitasamycin; rokitamycin	Escherichia coli	d__Bacteria|p__Pseudomonadota|c__Gammaproteobacteria|o__Enterobacterales|f__Enterobacteriaceae|g__Escherichia|s__Escherichia coli
814	JAITZL000000000.9309/1_2	adeF	3000777	JAITZL000000000.9309/1	fluoroquinolone antibiotic; tetracycline antibiotic	antibiotic efflux	tetracycline	Pseudomonadota	d__Bacteria|p__Pseudomonadota
815	JAITZL000000000.986/1_23	rosB	3003049	JAITZL000000000.986/1	peptide antibiotic	antibiotic efflux	polymyxin B; polymyxin B1; polymyxin B2; polymyxin B3; polymyxin B4	Granulibacter bethesdensis	d__Bacteria|p__Pseudomonadota|c__Alphaproteobacteria|o__Rhodospirillales|f__Acetobacteraceae|g__Granulibacter|s__Granulibacter bethesdensis
817	JAITZM000000000.1/1_201	ileS	3003730	JAITZM000000000.1/1	mupirocin-like antibiotic	antibiotic target alteration	mupirocin	Pseudomonadota	d__Bacteria|p__Pseudomonadota
824	JAITZM000000000.1/1_325	mupB	3000510	JAITZM000000000.1/1	mupirocin-like antibiotic	antibiotic target alteration	mupirocin	Betaproteobacteria	d__Bacteria|p__Pseudomonadota|c__Betaproteobacteria
818	JAITZM000000000.1/1_210	LptD	3005059	JAITZM000000000.1/1	carbapenem; peptide antibiotic; aminocoumarin antibiotic; rifamycin antibiotic	antibiotic efflux	novobiocin; rifampin; imipenem; polymyxin B	Nitrosospira	d__Bacteria|p__Pseudomonadota|c__Betaproteobacteria|o__Nitrosomonadales|f__Nitrosomonadaceae|g__Nitrosospira
822	JAITZM000000000.1/1_270	novA	3002522	JAITZM000000000.1/1	aminocoumarin antibiotic	antibiotic efflux	novobiocin	Nitrosospira	d__Bacteria|p__Pseudomonadota|c__Betaproteobacteria|o__Nitrosomonadales|f__Nitrosomonadaceae|g__Nitrosospira
819	JAITZM000000000.1/1_222	baeS	3000829	JAITZM000000000.1/1	aminoglycoside antibiotic; aminocoumarin antibiotic	antibiotic efflux	neomycin; amikacin; kanamycin A; tobramycin; novobiocin; gentamicin	Nitrosospira sp. Is2	d__Bacteria|p__Pseudomonadota|c__Betaproteobacteria|o__Nitrosomonadales|f__Nitrosomonadaceae|g__Nitrosospira|s__Nitrosospira sp. Is2
821	JAITZM000000000.1/1_269	smeS	3003067	JAITZM000000000.1/1	aminoglycoside antibiotic; cephalosporin; cephamycin; penam	antibiotic efflux		Nitrosospira lacus	d__Bacteria|p__Pseudomonadota|c__Betaproteobacteria|o__Nitrosomonadales|f__Nitrosomonadaceae|g__Nitrosospira|s__Nitrosospira lacus
816	JAITZM000000000.1/1_100	PBP2 beta-lactam	3003937	JAITZM000000000.1/1	cephalosporin; cephamycin; penam	antibiotic target alteration	ceftriaxone; cefixime	Sulfuricella denitrificans skB26	d__Bacteria|p__Pseudomonadota|c__Betaproteobacteria|o__Nitrosomonadales|f__Sulfuricellaceae|g__Sulfuricella|s__Sulfuricella denitrificans|s__Sulfuricella denitrificans skB26
820	JAITZM000000000.1/1_256	evgS	3000833	JAITZM000000000.1/1	macrolide antibiotic; fluoroquinolone antibiotic; penam; tetracycline antibiotic	antibiotic efflux	erythromycin; cloxacillin; tetracycline; oxacillin; norfloxacin	Gilvimarinus sp. DA14	d__Bacteria|p__Pseudomonadota|c__Gammaproteobacteria|o__Cellvibrionales|f__Cellvibrionaceae|g__Gilvimarinus|s__Gilvimarinus sp. DA14
826	JAITZM000000000.10/1_23	evgS	3000833	JAITZM000000000.10/1	macrolide antibiotic; fluoroquinolone antibiotic; penam; tetracycline antibiotic	antibiotic efflux	erythromycin; cloxacillin; tetracycline; oxacillin; norfloxacin	Nitrosospira	d__Bacteria|p__Pseudomonadota|c__Betaproteobacteria|o__Nitrosomonadales|f__Nitrosomonadaceae|g__Nitrosospira
831	JAITZM000000000.10/1_99	msbA	3003950	JAITZM000000000.10/1	nitroimidazole antibiotic	antibiotic efflux	metronidazole	Nitrosospira	d__Bacteria|p__Pseudomonadota|c__Betaproteobacteria|o__Nitrosomonadales|f__Nitrosomonadaceae|g__Nitrosospira
829	JAITZM000000000.10/1_70	rosB	3003049	JAITZM000000000.10/1	peptide antibiotic	antibiotic efflux	polymyxin B; polymyxin B1; polymyxin B2; polymyxin B3; polymyxin B4	Nitrosospira	d__Bacteria|p__Pseudomonadota|c__Betaproteobacteria|o__Nitrosomonadales|f__Nitrosomonadaceae|g__Nitrosospira
828	JAITZM000000000.10/1_53	vanR	3002924	JAITZM000000000.10/1	glycopeptide antibiotic	antibiotic target alteration	vancomycin	Nitrosospira	d__Bacteria|p__Pseudomonadota|c__Betaproteobacteria|o__Nitrosomonadales|f__Nitrosomonadaceae|g__Nitrosospira
830	JAITZM000000000.10/1_72	baeS	3000829	JAITZM000000000.10/1	aminoglycoside antibiotic; aminocoumarin antibiotic	antibiotic efflux	neomycin; amikacin; kanamycin A; tobramycin; novobiocin; gentamicin	Nitrosospira sp. Is2	d__Bacteria|p__Pseudomonadota|c__Betaproteobacteria|o__Nitrosomonadales|f__Nitrosomonadaceae|g__Nitrosospira|s__Nitrosospira sp. Is2
825	JAITZM000000000.10/1_115	evgS	3000833	JAITZM000000000.10/1	macrolide antibiotic; fluoroquinolone antibiotic; penam; tetracycline antibiotic	antibiotic efflux	erythromycin; cloxacillin; tetracycline; oxacillin; norfloxacin	Nitrosospira sp. Is2	d__Bacteria|p__Pseudomonadota|c__Betaproteobacteria|o__Nitrosomonadales|f__Nitrosomonadaceae|g__Nitrosospira|s__Nitrosospira sp. Is2
832	JAITZM000000000.1046/1_4	mupB	3000510	JAITZM000000000.1046/1	mupirocin-like antibiotic	antibiotic target alteration	mupirocin	Pseudomonadota	d__Bacteria|p__Pseudomonadota
833	JAITZM000000000.1046/1_5	MexW	3003031	JAITZM000000000.1046/1	macrolide antibiotic; fluoroquinolone antibiotic; tetracycline antibiotic; phenicol antibiotic; disinfecting agents and antiseptics	antibiotic efflux	erythromycin; acriflavine; tetracycline; chloramphenicol	Legionellaceae	d__Bacteria|p__Pseudomonadota|c__Gammaproteobacteria|o__Legionellales|f__Legionellaceae
834	JAITZM000000000.1186/1_6	mupB	3000510	JAITZM000000000.1186/1	mupirocin-like antibiotic	antibiotic target alteration	mupirocin	Bacteroidota	d__Bacteria|p__Bacteroidota
837	JAITZM000000000.12/1_99	almE	3007433	JAITZM000000000.12/1	peptide antibiotic	antibiotic target alteration	colistin A; colistin B	Legionellaceae	d__Bacteria|p__Pseudomonadota|c__Gammaproteobacteria|o__Legionellales|f__Legionellaceae
836	JAITZM000000000.12/1_60	rphB	3003992	JAITZM000000000.12/1	rifamycin antibiotic	antibiotic inactivation	rifampin; rifaximin; rifabutin; rifapentine	Legionella	d__Bacteria|p__Pseudomonadota|c__Gammaproteobacteria|o__Legionellales|f__Legionellaceae|g__Legionella
839	JAITZM000000000.13/1_45	rphB	3003992	JAITZM000000000.13/1	rifamycin antibiotic	antibiotic inactivation	rifampin; rifaximin; rifabutin; rifapentine	Legionella	d__Bacteria|p__Pseudomonadota|c__Gammaproteobacteria|o__Legionellales|f__Legionellaceae|g__Legionella
842	JAITZM000000000.13/1_9	almE	3007433	JAITZM000000000.13/1	peptide antibiotic	antibiotic target alteration	colistin A; colistin B	Legionella micdadei	d__Bacteria|p__Pseudomonadota|c__Gammaproteobacteria|o__Legionellales|f__Legionellaceae|g__Legionella|s__Legionella micdadei
838	JAITZM000000000.13/1_10	evgS	3000833	JAITZM000000000.13/1	macrolide antibiotic; fluoroquinolone antibiotic; penam; tetracycline antibiotic	antibiotic efflux	erythromycin; cloxacillin; tetracycline; oxacillin; norfloxacin	Legionella micdadei	d__Bacteria|p__Pseudomonadota|c__Gammaproteobacteria|o__Legionellales|f__Legionellaceae|g__Legionella|s__Legionella micdadei
846	JAITZM000000000.16/1_51	mdtC	3000794	JAITZM000000000.16/1	aminocoumarin antibiotic	antibiotic efflux	novobiocin	Pseudomonadota	d__Bacteria|p__Pseudomonadota
845	JAITZM000000000.16/1_50	OpmB	3004072	JAITZM000000000.16/1	macrolide antibiotic; monobactam; tetracycline antibiotic; aminocoumarin antibiotic	antibiotic efflux	erythromycin; tetracycline; novobiocin; aztreonam; kitasamycin; rokitamycin	Legionella	d__Bacteria|p__Pseudomonadota|c__Gammaproteobacteria|o__Legionellales|f__Legionellaceae|g__Legionella
844	JAITZM000000000.16/1_111	almE	3007433	JAITZM000000000.16/1	peptide antibiotic	antibiotic target alteration	colistin A; colistin B	Legionella fallonii LLAP-10	d__Bacteria|p__Pseudomonadota|c__Gammaproteobacteria|o__Legionellales|f__Legionellaceae|g__Legionella|s__Legionella fallonii|__Legionella fallonii LLAP10
848	JAITZM000000000.244/1_2	mupB	3000510	JAITZM000000000.244/1	mupirocin-like antibiotic	antibiotic target alteration	mupirocin	Pseudomonadota	d__Bacteria|p__Pseudomonadota
850	JAITZM000000000.244/1_3	MexW	3003031	JAITZM000000000.244/1	macrolide antibiotic; fluoroquinolone antibiotic; tetracycline antibiotic; phenicol antibiotic; disinfecting agents and antiseptics	antibiotic efflux	erythromycin; acriflavine; tetracycline; chloramphenicol	Legionellaceae	d__Bacteria|p__Pseudomonadota|c__Gammaproteobacteria|o__Legionellales|f__Legionellaceae
849	JAITZM000000000.244/1_20	TaeA	3003986	JAITZM000000000.244/1	pleuromutilin antibiotic	antibiotic efflux	pleuromutilin	Legionella	d__Bacteria|p__Pseudomonadota|c__Gammaproteobacteria|o__Legionellales|f__Legionellaceae|g__Legionella
853	JAITZM000000000.26/1_86	evgS	3000833	JAITZM000000000.26/1	macrolide antibiotic; fluoroquinolone antibiotic; penam; tetracycline antibiotic	antibiotic efflux	erythromycin; cloxacillin; tetracycline; oxacillin; norfloxacin	Nitrosospira sp. Is2	d__Bacteria|p__Pseudomonadota|c__Betaproteobacteria|o__Nitrosomonadales|f__Nitrosomonadaceae|g__Nitrosospira|s__Nitrosospira sp. Is2
854	JAITZM000000000.3/1_47	MexW	3003031	JAITZM000000000.3/1	macrolide antibiotic; fluoroquinolone antibiotic; tetracycline antibiotic; phenicol antibiotic; disinfecting agents and antiseptics	antibiotic efflux	erythromycin; acriflavine; tetracycline; chloramphenicol	Legionella	d__Bacteria|p__Pseudomonadota|c__Gammaproteobacteria|o__Legionellales|f__Legionellaceae|g__Legionella
855	JAITZM000000000.3/1_61	TaeA	3003986	JAITZM000000000.3/1	pleuromutilin antibiotic	antibiotic efflux	pleuromutilin	Legionella spiritensis	d__Bacteria|p__Pseudomonadota|c__Gammaproteobacteria|o__Legionellales|f__Legionellaceae|g__Legionella|s__Legionella spiritensis
859	JAITZM000000000.624/1_4	mdtC	3000794	JAITZM000000000.624/1	aminocoumarin antibiotic	antibiotic efflux	novobiocin	Legionella	d__Bacteria|p__Pseudomonadota|c__Gammaproteobacteria|o__Legionellales|f__Legionellaceae|g__Legionella
858	JAITZM000000000.624/1_3	OpmB	3004072	JAITZM000000000.624/1	macrolide antibiotic; monobactam; tetracycline antibiotic; aminocoumarin antibiotic	antibiotic efflux	erythromycin; tetracycline; novobiocin; aztreonam; kitasamycin; rokitamycin	Legionella	d__Bacteria|p__Pseudomonadota|c__Gammaproteobacteria|o__Legionellales|f__Legionellaceae|g__Legionella
861	JAITZM000000000.73/1_28	mupB	3000510	JAITZM000000000.73/1	mupirocin-like antibiotic	antibiotic target alteration	mupirocin	Pseudomonadota	d__Bacteria|p__Pseudomonadota
864	JAITZM000000000.73/1_51	evgS	3000833	JAITZM000000000.73/1	macrolide antibiotic; fluoroquinolone antibiotic; penam; tetracycline antibiotic	antibiotic efflux	erythromycin; cloxacillin; tetracycline; oxacillin; norfloxacin	Legionellaceae	d__Bacteria|p__Pseudomonadota|c__Gammaproteobacteria|o__Legionellales|f__Legionellaceae
862	JAITZM000000000.73/1_30	MexW	3003031	JAITZM000000000.73/1	macrolide antibiotic; fluoroquinolone antibiotic; tetracycline antibiotic; phenicol antibiotic; disinfecting agents and antiseptics	antibiotic efflux	erythromycin; acriflavine; tetracycline; chloramphenicol	Legionellaceae	d__Bacteria|p__Pseudomonadota|c__Gammaproteobacteria|o__Legionellales|f__Legionellaceae
863	JAITZM000000000.73/1_46	TaeA	3003986	JAITZM000000000.73/1	pleuromutilin antibiotic	antibiotic efflux	pleuromutilin	Legionella	d__Bacteria|p__Pseudomonadota|c__Gammaproteobacteria|o__Legionellales|f__Legionellaceae|g__Legionella
865	JAITZM000000000.8079/1_2	mdtC	3000794	JAITZM000000000.8079/1	aminocoumarin antibiotic	antibiotic efflux	novobiocin	Burkholderiales	d__Bacteria|p__Pseudomonadota|c__Betaproteobacteria|o__Burkholderiales
869	JAITZM000000000.96/1_4	LptD	3005059	JAITZM000000000.96/1	carbapenem; peptide antibiotic; aminocoumarin antibiotic; rifamycin antibiotic	antibiotic efflux	novobiocin; rifampin; imipenem; polymyxin B	Legionellaceae	d__Bacteria|p__Pseudomonadota|c__Gammaproteobacteria|o__Legionellales|f__Legionellaceae
867	JAITZM000000000.96/1_30	mdtC	3000794	JAITZM000000000.96/1	aminocoumarin antibiotic	antibiotic efflux	novobiocin	Legionella	d__Bacteria|p__Pseudomonadota|c__Gammaproteobacteria|o__Legionellales|f__Legionellaceae|g__Legionella
866	JAITZM000000000.96/1_29	OpmB	3004072	JAITZM000000000.96/1	macrolide antibiotic; monobactam; tetracycline antibiotic; aminocoumarin antibiotic	antibiotic efflux	erythromycin; tetracycline; novobiocin; aztreonam; kitasamycin; rokitamycin	Legionella micdadei	d__Bacteria|p__Pseudomonadota|c__Gammaproteobacteria|o__Legionellales|f__Legionellaceae|g__Legionella|s__Legionella micdadei
871	JAITZN000000000.1/1_35	msbA	3003950	JAITZN000000000.1/1	nitroimidazole antibiotic	antibiotic efflux	metronidazole	Ornithinimicrobium pratense	d__Bacteria|p__Actinomycetota|c__Actinomycetes|o__Micrococcales|f__Ornithinimicrobiaceae|g__Ornithinimicrobium|s__Ornithinimicrobium pratense
873	JAITZN000000000.15412/1_1	rosB	3003049	JAITZN000000000.15412/1	peptide antibiotic	antibiotic efflux	polymyxin B; polymyxin B1; polymyxin B2; polymyxin B3; polymyxin B4	Pseudomonadota	d__Bacteria|p__Pseudomonadota
874	JAITZN000000000.1861/1_2	ileS	3003730	JAITZN000000000.1861/1	mupirocin-like antibiotic	antibiotic target alteration	mupirocin	Actinomycetota	d__Bacteria|p__Actinomycetota
875	JAITZN000000000.2588/1_1	ileS	3003730	JAITZN000000000.2588/1	mupirocin-like antibiotic	antibiotic target alteration	mupirocin	Actinomycetes	d__Bacteria|p__Actinomycetota|c__Actinomycetes
876	JAITZN000000000.29397/1_2	QepA2	3004103	JAITZN000000000.29397/1	fluoroquinolone antibiotic	antibiotic efflux	ciprofloxacin; moxifloxacin; norfloxacin	Pseudonocardia	d__Bacteria|p__Actinomycetota|c__Actinomycetes|o__Pseudonocardiales|f__Pseudonocardiaceae|g__Pseudonocardia
878	JAITZN000000000.32021/1_2	QepA4	3004379	JAITZN000000000.32021/1	fluoroquinolone antibiotic	antibiotic efflux	ciprofloxacin; nalidixic acid; norfloxacin	Nocardiopsis	d__Bacteria|p__Actinomycetota|c__Actinomycetes|o__Streptosporangiales|f__Nocardiopsaceae|g__Nocardiopsis
879	JAITZN000000000.329/1_3	lfrA	3003967	JAITZN000000000.329/1	fluoroquinolone antibiotic	antibiotic efflux	ciprofloxacin; norfloxacin	Nakamurella multipartita DSM 44233	d__Bacteria|p__Actinomycetota|c__Actinomycetes|o__Nakamurellales|f__Nakamurellaceae|g__Nakamurella|s__Nakamurella multipartita|__Nakamurella multipartita DSM 44233
880	JAITZN000000000.5768/1_3	QepA4	3004379	JAITZN000000000.5768/1	fluoroquinolone antibiotic	antibiotic efflux	ciprofloxacin; nalidixic acid; norfloxacin	Actinomycetes	d__Bacteria|p__Actinomycetota|c__Actinomycetes
882	JAITZO000000000.18382/1_1	rphA	3000444	JAITZO000000000.18382/1	rifamycin antibiotic	antibiotic inactivation	rifampin; rifaximin; rifabutin; rifapentine	Terrabacteria group	d__Bacteria|__Terrabacteria group
883	JAITZO000000000.2101/1_8	vanH	3002942	JAITZO000000000.2101/1	glycopeptide antibiotic	antibiotic target alteration	vancomycin; teicoplanin	Rubrobacter indicoceani	d__Bacteria|p__Actinomycetota|c__Rubrobacteria|o__Rubrobacterales|f__Rubrobacteraceae|g__Rubrobacter|s__Rubrobacter indicoceani
885	JAITZO000000000.4373/1_5	vanR	3002924	JAITZO000000000.4373/1	glycopeptide antibiotic	antibiotic target alteration	vancomycin	Euzebya pacifica	d__Bacteria|p__Actinomycetota|c__Nitriliruptoria|o__Euzebyales|f__Euzebyaceae|g__Euzebya|s__Euzebya pacifica
888	JAITZP000000000.17543/1_2	tetA(58)	3003980	JAITZP000000000.17543/1	tetracycline antibiotic	antibiotic efflux	tetracycline	Streptomyces bathyalis	d__Bacteria|p__Actinomycetota|c__Actinomycetes|o__Kitasatosporales|f__Streptomycetaceae|g__Streptomyces|s__Streptomyces bathyalis
889	JAITZP000000000.25037/1_1	otr(A)	3002891	JAITZP000000000.25037/1	tetracycline antibiotic	antibiotic target protection	oxytetracycline	Actinomycetes	d__Bacteria|p__Actinomycetota|c__Actinomycetes
890	ML13_000000000063_58	tetA(46)	3004032	ML13_000000000063	tetracycline antibiotic	antibiotic efflux	tetracycline	Bacteroidota	d__Bacteria|p__Bacteroidota
891	ML13_000000000078_25	lmrC	3002881	ML13_000000000078	lincosamide antibiotic	antibiotic target protection	lincomycin; clindamycin; celesticetin	Bacteroidota	d__Bacteria|p__Bacteroidota
892	ML13_000000000078_42	pbp1	3007060	ML13_000000000078	cephalosporin; cephamycin; penam	antibiotic target alteration	amoxicillin	Marinilabiliales	d__Bacteria|p__Bacteroidota|c__Bacteroidia|o__Marinilabiliales
894	ML13_000000000083_53	vanR	3002924	ML13_000000000083	glycopeptide antibiotic	antibiotic target alteration	vancomycin	Ferruginibacter lapsinanis	d__Bacteria|p__Bacteroidota|c__Chitinophagia|o__Chitinophagales|f__Chitinophagaceae|g__Ferruginibacter|s__Ferruginibacter lapsinanis
895	ML13_000000000223_12	rosB	3003049	ML13_000000000223	peptide antibiotic	antibiotic efflux	polymyxin B; polymyxin B1; polymyxin B2; polymyxin B3; polymyxin B4	Betaproteobacteria	d__Bacteria|p__Pseudomonadota|c__Betaproteobacteria
896	ML13_000000000231_30	MexK	3003693	ML13_000000000231	macrolide antibiotic; tetracycline antibiotic; disinfecting agents and antiseptics	antibiotic efflux	erythromycin; tetracycline; triclosan	Pseudomonadota	d__Bacteria|p__Pseudomonadota
900	ML13_000000001199_2	novA	3002522	ML13_000000001199	aminocoumarin antibiotic	antibiotic efflux	novobiocin	Actinomycetes	d__Bacteria|p__Actinomycetota|c__Actinomycetes
901	ML13_000000001356_14	mupA	3000521	ML13_000000001356	mupirocin-like antibiotic	antibiotic target alteration	mupirocin	Thermoleophilum album	d__Bacteria|p__Actinomycetota|c__Thermoleophilia|o__Thermoleophilales|f__Thermoleophilaceae|g__Thermoleophilum|s__Thermoleophilum album
902	ML13_000000001807_4	MuxB	3004074	ML13_000000001807	macrolide antibiotic; monobactam; tetracycline antibiotic; aminocoumarin antibiotic	antibiotic efflux	erythromycin; tetracycline; novobiocin; aztreonam; kitasamycin; rokitamycin	Geobacter sulfurreducens	d__Bacteria|p__Thermodesulfobacteriota|c__Desulfuromonadia|o__Geobacterales|f__Geobacteraceae|g__Geobacter|s__Geobacter sulfurreducens
904	ML13_000000001823_4	gyrB	3004562	ML13_000000001823	fluoroquinolone antibiotic	antibiotic target alteration	ciprofloxacin; levofloxacin; moxifloxacin; gemifloxacin	Betaproteobacteria	d__Bacteria|p__Pseudomonadota|c__Betaproteobacteria
905	ML13_000000001969_1	macB	3000535	ML13_000000001969	macrolide antibiotic	antibiotic efflux	erythromycin	Pseudomonadota	d__Bacteria|p__Pseudomonadota
907	ML13_000000002145_7	MuxC	3004075	ML13_000000002145	macrolide antibiotic; monobactam; tetracycline antibiotic; aminocoumarin antibiotic	antibiotic efflux	erythromycin; tetracycline; novobiocin; aztreonam; kitasamycin; rokitamycin	Pseudorhodoplanes sinuspersici	d__Bacteria|p__Pseudomonadota|c__Alphaproteobacteria|o__Hyphomicrobiales|__Hyphomicrobiales incertae sedis|g__Pseudorhodoplanes|s__Pseudorhodoplanes sinuspersici
908	ML13_000000002643_4	IreK	3007678	ML13_000000002643	cephalosporin	reduced permeability to antibiotic	ceftriaxone	Terrabacteria group	d__Bacteria|__Terrabacteria group
909	ML13_000000003003_3	QepA4	3004379	ML13_000000003003	fluoroquinolone antibiotic	antibiotic efflux	ciprofloxacin; nalidixic acid; norfloxacin	Pseudonocardia sp. DSM 110487	d__Bacteria|p__Actinomycetota|c__Actinomycetes|o__Pseudonocardiales|f__Pseudonocardiaceae|g__Pseudonocardia|s__Pseudonocardia sp. DSM 110487
912	ML13_000000005280_10	novA	3002522	ML13_000000005280	aminocoumarin antibiotic	antibiotic efflux	novobiocin	Actinomycetes	d__Bacteria|p__Actinomycetota|c__Actinomycetes
914	ML13_000000009317_3	ArnT	3005053	ML13_000000009317	peptide antibiotic	antibiotic target alteration	colistin A; colistin B	Sulfuricellaceae	d__Bacteria|p__Pseudomonadota|c__Betaproteobacteria|o__Nitrosomonadales|f__Sulfuricellaceae
915	ML13_000000009604_3	facT	3001313	ML13_000000009604	elfamycin antibiotic	antibiotic efflux	factumycin	Terrabacteria group	d__Bacteria|__Terrabacteria group
917	ML13_000000012604_5	smeS	3003067	ML13_000000012604	aminoglycoside antibiotic; cephalosporin; cephamycin; penam	antibiotic efflux		Thermoflexus hugenholtzii	d__Bacteria|p__Chloroflexota|c__Thermoflexia|o__Thermoflexales|f__Thermoflexaceae|g__Thermoflexus|s__Thermoflexus hugenholtzii
920	ML13_000000015427_2	novA	3002522	ML13_000000015427	aminocoumarin antibiotic	antibiotic efflux	novobiocin	Actinomycetes	d__Bacteria|p__Actinomycetota|c__Actinomycetes
921	ML13_000000016070_2	novA	3002522	ML13_000000016070	aminocoumarin antibiotic	antibiotic efflux	novobiocin	Actinomycetes	d__Bacteria|p__Actinomycetota|c__Actinomycetes
922	ML13_000000026899_2	adeF	3000777	ML13_000000026899	fluoroquinolone antibiotic; tetracycline antibiotic	antibiotic efflux	tetracycline	PVC group	d__Bacteria
923	ML13_000000028952_1	MuxB	3004074	ML13_000000028952	macrolide antibiotic; monobactam; tetracycline antibiotic; aminocoumarin antibiotic	antibiotic efflux	erythromycin; tetracycline; novobiocin; aztreonam; kitasamycin; rokitamycin	Alphaproteobacteria	d__Bacteria|p__Pseudomonadota|c__Alphaproteobacteria
925	ML13_000000031589_2	MuxB	3004074	ML13_000000031589	macrolide antibiotic; monobactam; tetracycline antibiotic; aminocoumarin antibiotic	antibiotic efflux	erythromycin; tetracycline; novobiocin; aztreonam; kitasamycin; rokitamycin	Hyphomicrobiales	d__Bacteria|p__Pseudomonadota|c__Alphaproteobacteria|o__Hyphomicrobiales
926	ML13_000000035660_5	tetA(58)	3003980	ML13_000000035660	tetracycline antibiotic	antibiotic efflux	tetracycline	Streptomyces bathyalis	d__Bacteria|p__Actinomycetota|c__Actinomycetes|o__Kitasatosporales|f__Streptomycetaceae|g__Streptomyces|s__Streptomyces bathyalis
928	ML13_000000049068_2	rosB	3003049	ML13_000000049068	peptide antibiotic	antibiotic efflux	polymyxin B; polymyxin B1; polymyxin B2; polymyxin B3; polymyxin B4	Hyphomicrobiales	d__Bacteria|p__Pseudomonadota|c__Alphaproteobacteria|o__Hyphomicrobiales
929	ML13_000000050083_1	novA	3002522	ML13_000000050083	aminocoumarin antibiotic	antibiotic efflux	novobiocin	Actinomycetes	d__Bacteria|p__Actinomycetota|c__Actinomycetes
930	ML13_000000052640_1	novA	3002522	ML13_000000052640	aminocoumarin antibiotic	antibiotic efflux	novobiocin	Actinomycetes	d__Bacteria|p__Actinomycetota|c__Actinomycetes
931	ML13_000000061106_1	TaeA	3003986	ML13_000000061106	pleuromutilin antibiotic	antibiotic efflux	pleuromutilin	Bacillota	d__Bacteria|p__Bacillota
932	ML13_000000109409_1	FEZ-1	3000606	ML13_000000109409	carbapenem; cephalosporin; penam	antibiotic inactivation		Acidobacteriaceae	d__Bacteria|p__Acidobacteriota|c__Terriglobia|o__Terriglobales|f__Acidobacteriaceae
933	ML13_000000111323_2	emrB	3000074	ML13_000000111323	fluoroquinolone antibiotic	antibiotic efflux	nalidixic acid	Piscinibacter gummiphilus	d__Bacteria|p__Pseudomonadota|c__Betaproteobacteria|o__Burkholderiales|f__Sphaerotilaceae|g__Piscinibacter|s__Piscinibacter gummiphilus
934	ML13_000000164575_1	rosB	3003049	ML13_000000164575	peptide antibiotic	antibiotic efflux	polymyxin B; polymyxin B1; polymyxin B2; polymyxin B3; polymyxin B4	Thiomonas sp. X19	d__Bacteria|p__Pseudomonadota|c__Betaproteobacteria|o__Burkholderiales|f__Burkholderiaceae|g__Thiomonas|s__Thiomonas sp. X19
937	ML2_000000000014_29	rox	3007210	ML2_000000000014	rifamycin antibiotic	antibiotic inactivation	rifampin	Paracrocinitomix mangrovi	d__Bacteria|p__Bacteroidota|c__Flavobacteriia|o__Flavobacteriales|f__Crocinitomicaceae|g__Paracrocinitomix|s__Paracrocinitomix mangrovi
935	ML2_000000000014_119	evgS	3000833	ML2_000000000014	macrolide antibiotic; fluoroquinolone antibiotic; penam; tetracycline antibiotic	antibiotic efflux	erythromycin; cloxacillin; tetracycline; oxacillin; norfloxacin	Flavobacterium	d__Bacteria|p__Bacteroidota|c__Flavobacteriia|o__Flavobacteriales|f__Flavobacteriaceae|g__Flavobacterium
938	ML2_000000000014_76	optrA	3003746	ML2_000000000014	oxazolidinone antibiotic; phenicol antibiotic	antibiotic target protection	linezolid; chloramphenicol; florfenicol; tedizolid	Flavobacterium	d__Bacteria|p__Bacteroidota|c__Flavobacteriia|o__Flavobacteriales|f__Flavobacteriaceae|g__Flavobacterium
939	ML2_000000000016_103	oleC	3003748	ML2_000000000016	macrolide antibiotic	antibiotic efflux	oleandomycin	Agreia sp. COWG	d__Bacteria|p__Actinomycetota|c__Actinomycetes|o__Micrococcales|f__Microbacteriaceae|g__Agreia|s__Agreia sp. COWG
941	ML2_000000000016_138	tetA(58)	3003980	ML2_000000000016	tetracycline antibiotic	antibiotic efflux	tetracycline	Microbacterium	d__Bacteria|p__Actinomycetota|c__Actinomycetes|o__Micrococcales|f__Microbacteriaceae|g__Microbacterium
940	ML2_000000000016_124	Rv1877	3007662	ML2_000000000016	fluoroquinolone antibiotic	antibiotic efflux	levofloxacin; ofloxacin	Mycetocola zhujimingii	d__Bacteria|p__Actinomycetota|c__Actinomycetes|o__Micrococcales|f__Microbacteriaceae|g__Mycetocola|s__Mycetocola zhujimingii
942	ML2_000000000016_176	tetA(58)	3003980	ML2_000000000016	tetracycline antibiotic	antibiotic efflux	tetracycline	Paenarthrobacter ureafaciens	d__Bacteria|p__Actinomycetota|c__Actinomycetes|o__Micrococcales|f__Micrococcaceae|g__Paenarthrobacter|s__Paenarthrobacter ureafaciens
944	ML2_000000000020_147	IreK	3007678	ML2_000000000020	cephalosporin	reduced permeability to antibiotic	ceftriaxone	Microbacteriaceae	d__Bacteria|p__Actinomycetota|c__Actinomycetes|o__Micrococcales|f__Microbacteriaceae
943	ML2_000000000020_132	oleB	3003036	ML2_000000000020	macrolide antibiotic	antibiotic target protection	oleandomycin	Microbacteriaceae	d__Bacteria|p__Actinomycetota|c__Actinomycetes|o__Micrococcales|f__Microbacteriaceae
945	ML2_000000000020_195	lfrA	3003967	ML2_000000000020	fluoroquinolone antibiotic	antibiotic efflux	ciprofloxacin; norfloxacin	Agreia sp. COWG	d__Bacteria|p__Actinomycetota|c__Actinomycetes|o__Micrococcales|f__Microbacteriaceae|g__Agreia|s__Agreia sp. COWG
946	ML2_000000000020_197	vanH	3002945	ML2_000000000020	glycopeptide antibiotic	antibiotic target alteration	vancomycin	Agreia sp. COWG	d__Bacteria|p__Actinomycetota|c__Actinomycetes|o__Micrococcales|f__Microbacteriaceae|g__Agreia|s__Agreia sp. COWG
947	ML2_000000000026_105	arlS	3000839	ML2_000000000026	fluoroquinolone antibiotic; disinfecting agents and antiseptics	antibiotic efflux	ciprofloxacin; acriflavine; norfloxacin	Chryseobacterium	d__Bacteria|p__Bacteroidota|c__Flavobacteriia|o__Flavobacteriales|f__Weeksellaceae|__Chryseobacterium group|g__Chryseobacterium
948	ML2_000000000026_137	evgS	3000833	ML2_000000000026	macrolide antibiotic; fluoroquinolone antibiotic; penam; tetracycline antibiotic	antibiotic efflux	erythromycin; cloxacillin; tetracycline; oxacillin; norfloxacin	Chryseobacterium sp. LJ668	d__Bacteria|p__Bacteroidota|c__Flavobacteriia|o__Flavobacteriales|f__Weeksellaceae|__Chryseobacterium group|g__Chryseobacterium|s__Chryseobacterium sp. LJ668
949	ML2_000000000030_73	mupB	3000510	ML2_000000000030	mupirocin-like antibiotic	antibiotic target alteration	mupirocin	Bacteroidota	d__Bacteria|p__Bacteroidota
951	ML2_000000000033_84	tet(T)	3000193	ML2_000000000033	tetracycline antibiotic	antibiotic target protection	tetracycline; doxycycline; minocycline; chlortetracycline; demeclocycline; oxytetracycline	Bacteroidota	d__Bacteria|p__Bacteroidota
950	ML2_000000000033_56	novA	3002522	ML2_000000000033	aminocoumarin antibiotic	antibiotic efflux	novobiocin	Flavobacterium album	d__Bacteria|p__Bacteroidota|c__Flavobacteriia|o__Flavobacteriales|f__Flavobacteriaceae|g__Flavobacterium|s__Flavobacterium album
952	ML2_000000000088_30	adeF	3000777	ML2_000000000088	fluoroquinolone antibiotic; tetracycline antibiotic	antibiotic efflux	tetracycline	Planctomycetia	d__Bacteria|p__Planctomycetota|c__Planctomycetia
953	ML2_000000000088_32	tet(44)	3000556	ML2_000000000088	tetracycline antibiotic	antibiotic target protection	tetracycline; doxycycline; minocycline; chlortetracycline; demeclocycline; oxytetracycline	Singulisphaera acidiphila DSM 18658	d__Bacteria|p__Planctomycetota|c__Planctomycetia|o__Isosphaerales|f__Isosphaeraceae|g__Singulisphaera|s__Singulisphaera acidiphila|__Singulisphaera acidiphila DSM 18658
954	ML2_000000000088_9	IreK	3007678	ML2_000000000088	cephalosporin	reduced permeability to antibiotic	ceftriaxone	Pirellulaceae	d__Bacteria|p__Planctomycetota|c__Planctomycetia|o__Pirellulales|f__Pirellulaceae
963	ML2_000000000090_94	TaeA	3003986	ML2_000000000090	pleuromutilin antibiotic	antibiotic efflux	pleuromutilin	Gemmatimonas	d__Bacteria|p__Gemmatimonadota|c__Gemmatimonadia|o__Gemmatimonadales|f__Gemmatimonadaceae|g__Gemmatimonas
962	ML2_000000000090_66	novA	3002522	ML2_000000000090	aminocoumarin antibiotic	antibiotic efflux	novobiocin	Gemmatimonas phototrophica	d__Bacteria|p__Gemmatimonadota|c__Gemmatimonadia|o__Gemmatimonadales|f__Gemmatimonadaceae|g__Gemmatimonas|s__Gemmatimonas phototrophica
960	ML2_000000000090_6	IreK	3007678	ML2_000000000090	cephalosporin	reduced permeability to antibiotic	ceftriaxone	Luteitalea	d__Bacteria|p__Acidobacteriota|c__Vicinamibacteria|o__Vicinamibacterales|f__Vicinamibacteraceae|g__Luteitalea
955	ML2_000000000090_28	novA	3002522	ML2_000000000090	aminocoumarin antibiotic	antibiotic efflux	novobiocin	Mycolicibacterium aubagnense	d__Bacteria|p__Actinomycetota|c__Actinomycetes|o__Mycobacteriales|f__Mycobacteriaceae|g__Mycolicibacterium|s__Mycolicibacterium aubagnense
956	ML2_000000000090_3	adeF	3000777	ML2_000000000090	fluoroquinolone antibiotic; tetracycline antibiotic	antibiotic efflux	tetracycline	Pseudomonadota	d__Bacteria|p__Pseudomonadota
968	ML2_000000000095_71	IreK	3007678	ML2_000000000095	cephalosporin	reduced permeability to antibiotic	ceftriaxone	Agreia sp. COWG	d__Bacteria|p__Actinomycetota|c__Actinomycetes|o__Micrococcales|f__Microbacteriaceae|g__Agreia|s__Agreia sp. COWG
964	ML2_000000000095_34	Rv1877	3007662	ML2_000000000095	fluoroquinolone antibiotic	antibiotic efflux	levofloxacin; ofloxacin	Agreia sp. COWG	d__Bacteria|p__Actinomycetota|c__Actinomycetes|o__Micrococcales|f__Microbacteriaceae|g__Agreia|s__Agreia sp. COWG
966	ML2_000000000095_51	tetA(58)	3003980	ML2_000000000095	tetracycline antibiotic	antibiotic efflux	tetracycline	Agreia sp. COWG	d__Bacteria|p__Actinomycetota|c__Actinomycetes|o__Micrococcales|f__Microbacteriaceae|g__Agreia|s__Agreia sp. COWG
965	ML2_000000000095_49	tetA(58)	3003980	ML2_000000000095	tetracycline antibiotic	antibiotic efflux	tetracycline	Microbacterium	d__Bacteria|p__Actinomycetota|c__Actinomycetes|o__Micrococcales|f__Microbacteriaceae|g__Microbacterium
970	ML2_000000000155_45	rpoB_rifampicin	3003285	ML2_000000000155	rifamycin antibiotic	antibiotic target alteration; antibiotic target replacement	rifampin; rifaximin; rifabutin; rifapentine	Bacteroidota	d__Bacteria|p__Bacteroidota
969	ML2_000000000155_20	msbA	3003950	ML2_000000000155	nitroimidazole antibiotic	antibiotic efflux	metronidazole	Chryseobacterium	d__Bacteria|p__Bacteroidota|c__Flavobacteriia|o__Flavobacteriales|f__Weeksellaceae|__Chryseobacterium group|g__Chryseobacterium
971	ML2_000000000162_30	facT	3001313	ML2_000000000162	elfamycin antibiotic	antibiotic efflux	factumycin	Baekduia alba	d__Bacteria|p__Actinomycetota|c__Thermoleophilia|o__Solirubrobacterales|f__Baekduiaceae|g__Baekduia|s__Baekduia alba
973	ML2_000000000175_36	mdtC	3000794	ML2_000000000175	aminocoumarin antibiotic	antibiotic efflux	novobiocin	Bacteroidota	d__Bacteria|p__Bacteroidota
972	ML2_000000000175_1	mupA	3000521	ML2_000000000175	mupirocin-like antibiotic	antibiotic target alteration	mupirocin	Bacteroidota	d__Bacteria|p__Bacteroidota
976	ML2_000000000203_32	macB	3000535	ML2_000000000203	macrolide antibiotic	antibiotic efflux	erythromycin	Bacteroidota	d__Bacteria|p__Bacteroidota
974	ML2_000000000203_11	mupB	3000510	ML2_000000000203	mupirocin-like antibiotic	antibiotic target alteration	mupirocin	Bacteroidota	d__Bacteria|p__Bacteroidota
978	ML2_000000000203_6	gyrB	3004562	ML2_000000000203	fluoroquinolone antibiotic	antibiotic target alteration	ciprofloxacin; levofloxacin; moxifloxacin; gemifloxacin	Sphingobacteriaceae	d__Bacteria|p__Bacteroidota|c__Sphingobacteriia|o__Sphingobacteriales|f__Sphingobacteriaceae
975	ML2_000000000203_23	rosB	3003049	ML2_000000000203	peptide antibiotic	antibiotic efflux	polymyxin B; polymyxin B1; polymyxin B2; polymyxin B3; polymyxin B4	Pedobacter	d__Bacteria|p__Bacteroidota|c__Sphingobacteriia|o__Sphingobacteriales|f__Sphingobacteriaceae|g__Pedobacter
977	ML2_000000000203_5	evgS	3000833	ML2_000000000203	macrolide antibiotic; fluoroquinolone antibiotic; penam; tetracycline antibiotic	antibiotic efflux	erythromycin; cloxacillin; tetracycline; oxacillin; norfloxacin	Pedobacter endophyticus	d__Bacteria|p__Bacteroidota|c__Sphingobacteriia|o__Sphingobacteriales|f__Sphingobacteriaceae|g__Pedobacter|s__Pedobacter endophyticus
979	ML2_000000000230_46	novA	3002522	ML2_000000000230	aminocoumarin antibiotic	antibiotic efflux	novobiocin	Actinomycetes	d__Bacteria|p__Actinomycetota|c__Actinomycetes
980	ML2_000000000328_1	tetA(58)	3003980	ML2_000000000328	tetracycline antibiotic	antibiotic efflux	tetracycline	Pseudomonadota	d__Bacteria|p__Pseudomonadota
982	ML2_000000000445_16	gyrA	3003995	ML2_000000000445	fluoroquinolone antibiotic	antibiotic target alteration	ciprofloxacin; levofloxacin; moxifloxacin; gatifloxacin; ofloxacin	Gammaproteobacteria	d__Bacteria|p__Pseudomonadota|c__Gammaproteobacteria
983	ML2_000000000457_13	MexK	3003693	ML2_000000000457	macrolide antibiotic; tetracycline antibiotic; disinfecting agents and antiseptics	antibiotic efflux	erythromycin; tetracycline; triclosan	Burkholderiales	d__Bacteria|p__Pseudomonadota|c__Betaproteobacteria|o__Burkholderiales
985	ML2_000000000533_18	MexK	3003693	ML2_000000000533	macrolide antibiotic; tetracycline antibiotic; disinfecting agents and antiseptics	antibiotic efflux	erythromycin; tetracycline; triclosan	Pseudomonadota	d__Bacteria|p__Pseudomonadota
987	ML2_000000000533_27	rox	3007210	ML2_000000000533	rifamycin antibiotic	antibiotic inactivation	rifampin	Cupriavidus basilensis	d__Bacteria|p__Pseudomonadota|c__Betaproteobacteria|o__Burkholderiales|f__Burkholderiaceae|g__Cupriavidus|s__Cupriavidus basilensis
988	ML2_000000000533_9	evgS	3000833	ML2_000000000533	macrolide antibiotic; fluoroquinolone antibiotic; penam; tetracycline antibiotic	antibiotic efflux	erythromycin; cloxacillin; tetracycline; oxacillin; norfloxacin	Polaromonas	d__Bacteria|p__Pseudomonadota|c__Betaproteobacteria|o__Burkholderiales|f__Comamonadaceae|g__Polaromonas
986	ML2_000000000533_22	ParR	3005068	ML2_000000000533	macrolide antibiotic; fluoroquinolone antibiotic; monobactam; aminoglycoside antibiotic; carbapenem; cephalosporin; cephamycin; penam; tetracycline antibiotic; phenicol antibiotic; penem; disinfecting agents and antiseptics	antibiotic efflux; reduced permeability to antibiotic	erythromycin; amikacin; gentamicin C; ciprofloxacin; acriflavine; tetracycline; tobramycin; meropenem; imipenem; chloramphenicol; norfloxacin; ofloxacin; gentamicin	Piscinibacter sp. XHJ-5	d__Bacteria|p__Pseudomonadota|c__Betaproteobacteria|o__Burkholderiales|f__Sphaerotilaceae|g__Piscinibacter|s__Piscinibacter sp. XHJ5
989	ML2_000000000552_19	rosB	3003049	ML2_000000000552	peptide antibiotic	antibiotic efflux	polymyxin B; polymyxin B1; polymyxin B2; polymyxin B3; polymyxin B4	Massilia sp. R2A-15	d__Bacteria|p__Pseudomonadota|c__Betaproteobacteria|o__Burkholderiales|f__Oxalobacteraceae|g__Massilia|s__Massilia sp. R2A15
991	ML2_000000000693_33	smeS	3003067	ML2_000000000693	aminoglycoside antibiotic; cephalosporin; cephamycin; penam	antibiotic efflux		Thermoflexus hugenholtzii	d__Bacteria|p__Chloroflexota|c__Thermoflexia|o__Thermoflexales|f__Thermoflexaceae|g__Thermoflexus|s__Thermoflexus hugenholtzii
992	ML2_000000000705_21	tetA(58)	3003980	ML2_000000000705	tetracycline antibiotic	antibiotic efflux	tetracycline	Pseudomonadota	d__Bacteria|p__Pseudomonadota
993	ML2_000000000705_6	rox	3007210	ML2_000000000705	rifamycin antibiotic	antibiotic inactivation	rifampin	Betaproteobacteria	d__Bacteria|p__Pseudomonadota|c__Betaproteobacteria
996	ML2_000000000728_8	smeS	3003067	ML2_000000000728	aminoglycoside antibiotic; cephalosporin; cephamycin; penam	antibiotic efflux		Massilia sp. NP310	d__Bacteria|p__Pseudomonadota|c__Betaproteobacteria|o__Burkholderiales|f__Oxalobacteraceae|g__Massilia|s__Massilia sp. NP310
995	ML2_000000000728_11	emrB	3000074	ML2_000000000728	fluoroquinolone antibiotic	antibiotic efflux	nalidixic acid	Massilia sp. R2A-15	d__Bacteria|p__Pseudomonadota|c__Betaproteobacteria|o__Burkholderiales|f__Oxalobacteraceae|g__Massilia|s__Massilia sp. R2A15
997	ML2_000000000783_5	MuxB	3004074	ML2_000000000783	macrolide antibiotic; monobactam; tetracycline antibiotic; aminocoumarin antibiotic	antibiotic efflux	erythromycin; tetracycline; novobiocin; aztreonam; kitasamycin; rokitamycin	Pseudomonadota	d__Bacteria|p__Pseudomonadota
998	ML2_000000000783_6	mdtC	3000794	ML2_000000000783	aminocoumarin antibiotic	antibiotic efflux	novobiocin	Burkholderiales	d__Bacteria|p__Pseudomonadota|c__Betaproteobacteria|o__Burkholderiales
1001	ML2_000000001046_8	adeF	3000777	ML2_000000001046	fluoroquinolone antibiotic; tetracycline antibiotic	antibiotic efflux	tetracycline	Pseudomonadota	d__Bacteria|p__Pseudomonadota
1002	ML2_000000001069_4	acrB	3000216	ML2_000000001069	fluoroquinolone antibiotic; cephalosporin; glycylcycline; penam; tetracycline antibiotic; rifamycin antibiotic; phenicol antibiotic; disinfecting agents and antiseptics	antibiotic efflux	tigecycline; acriflavine; tetracycline; rifampin; chloramphenicol; ampicillin; cefalotin; triclosan	Pseudomonadota	d__Bacteria|p__Pseudomonadota
1003	ML2_000000001078_15	adeF	3000777	ML2_000000001078	fluoroquinolone antibiotic; tetracycline antibiotic	antibiotic efflux	tetracycline	Pseudomonadota	d__Bacteria|p__Pseudomonadota
1004	ML2_000000001448_1	evgS	3000833	ML2_000000001448	macrolide antibiotic; fluoroquinolone antibiotic; penam; tetracycline antibiotic	antibiotic efflux	erythromycin; cloxacillin; tetracycline; oxacillin; norfloxacin	Flavobacterium	d__Bacteria|p__Bacteroidota|c__Flavobacteriia|o__Flavobacteriales|f__Flavobacteriaceae|g__Flavobacterium
1006	ML2_000000001585_9	ileS	3003730	ML2_000000001585	mupirocin-like antibiotic	antibiotic target alteration	mupirocin	Actinomycetes	d__Bacteria|p__Actinomycetota|c__Actinomycetes
1005	ML2_000000001585_6	msbA	3003950	ML2_000000001585	nitroimidazole antibiotic	antibiotic efflux	metronidazole	Agreia sp. COWG	d__Bacteria|p__Actinomycetota|c__Actinomycetes|o__Micrococcales|f__Microbacteriaceae|g__Agreia|s__Agreia sp. COWG
1007	ML2_000000001728_12	macB	3000535	ML2_000000001728	macrolide antibiotic	antibiotic efflux	erythromycin	Pseudomonadota	d__Bacteria|p__Pseudomonadota
1008	ML2_000000001742_6	ArnT	3005053	ML2_000000001742	peptide antibiotic	antibiotic target alteration	colistin A; colistin B	Pseudomonadota	d__Bacteria|p__Pseudomonadota
1010	ML2_000000001874_10	gyrA	3003995	ML2_000000001874	fluoroquinolone antibiotic	antibiotic target alteration	ciprofloxacin; levofloxacin; moxifloxacin; gatifloxacin; ofloxacin	Sphingomonadales	d__Bacteria|p__Pseudomonadota|c__Alphaproteobacteria|o__Sphingomonadales
1012	ML2_000000002228_2	MuxB	3004074	ML2_000000002228	macrolide antibiotic; monobactam; tetracycline antibiotic; aminocoumarin antibiotic	antibiotic efflux	erythromycin; tetracycline; novobiocin; aztreonam; kitasamycin; rokitamycin	Alphaproteobacteria	d__Bacteria|p__Pseudomonadota|c__Alphaproteobacteria
1013	ML2_000000002273_11	ileS	3003730	ML2_000000002273	mupirocin-like antibiotic	antibiotic target alteration	mupirocin	Actinomycetes	d__Bacteria|p__Actinomycetota|c__Actinomycetes
1014	ML2_000000002423_10	MuxB	3004074	ML2_000000002423	macrolide antibiotic; monobactam; tetracycline antibiotic; aminocoumarin antibiotic	antibiotic efflux	erythromycin; tetracycline; novobiocin; aztreonam; kitasamycin; rokitamycin	Pseudomonadota	d__Bacteria|p__Pseudomonadota
1015	ML2_000000002524_9	acrB	3000216	ML2_000000002524	fluoroquinolone antibiotic; cephalosporin; glycylcycline; penam; tetracycline antibiotic; rifamycin antibiotic; phenicol antibiotic; disinfecting agents and antiseptics	antibiotic efflux	tigecycline; acriflavine; tetracycline; rifampin; chloramphenicol; ampicillin; cefalotin; triclosan	Pseudomonadota	d__Bacteria|p__Pseudomonadota
1016	ML2_000000002666_11	msbA	3003950	ML2_000000002666	nitroimidazole antibiotic	antibiotic efflux	metronidazole	Burkholderiales	d__Bacteria|p__Pseudomonadota|c__Betaproteobacteria|o__Burkholderiales
1017	ML2_000000003281_7	QepA4	3004379	ML2_000000003281	fluoroquinolone antibiotic	antibiotic efflux	ciprofloxacin; nalidixic acid; norfloxacin	Pseudonocardia	d__Bacteria|p__Actinomycetota|c__Actinomycetes|o__Pseudonocardiales|f__Pseudonocardiaceae|g__Pseudonocardia
1018	ML2_000000003351_13	macA	3000533	ML2_000000003351	macrolide antibiotic	antibiotic efflux	erythromycin	Pseudoxanthomonas daejeonensis	d__Bacteria|p__Pseudomonadota|c__Gammaproteobacteria|o__Lysobacterales|f__Lysobacteraceae|g__Pseudoxanthomonas|s__Pseudoxanthomonas daejeonensis
1019	ML2_000000004142_5	rosB	3003049	ML2_000000004142	peptide antibiotic	antibiotic efflux	polymyxin B; polymyxin B1; polymyxin B2; polymyxin B3; polymyxin B4	Polaromonas naphthalenivorans CJ2	d__Bacteria|p__Pseudomonadota|c__Betaproteobacteria|o__Burkholderiales|f__Comamonadaceae|g__Polaromonas|s__Polaromonas naphthalenivorans|__Polaromonas naphthalenivorans CJ2
1020	ML2_000000004613_1	IreK	3007678	ML2_000000004613	cephalosporin	reduced permeability to antibiotic	ceftriaxone	Actinomarinicola tropica	d__Bacteria|p__Actinomycetota|c__Acidimicrobiia|o__Acidimicrobiales|f__Iamiaceae|g__Actinomarinicola|s__Actinomarinicola tropica
1021	ML2_000000004613_3	efpA	3003955	ML2_000000004613	rifamycin antibiotic; isoniazid-like antibiotic	antibiotic efflux	rifampin; isoniazid	Iamia	d__Bacteria|p__Actinomycetota|c__Acidimicrobiia|o__Acidimicrobiales|f__Iamiaceae|g__Iamia
1022	ML2_000000005102_4	novA	3002522	ML2_000000005102	aminocoumarin antibiotic	antibiotic efflux	novobiocin	Actinomycetes	d__Bacteria|p__Actinomycetota|c__Actinomycetes
1024	ML2_000000005463_3	rosB	3003049	ML2_000000005463	peptide antibiotic	antibiotic efflux	polymyxin B; polymyxin B1; polymyxin B2; polymyxin B3; polymyxin B4	Flavobacterium	d__Bacteria|p__Bacteroidota|c__Flavobacteriia|o__Flavobacteriales|f__Flavobacteriaceae|g__Flavobacterium
1026	ML2_000000006074_5	emrB	3000074	ML2_000000006074	fluoroquinolone antibiotic	antibiotic efflux	nalidixic acid	Pseudomonas sp. KU26590	d__Bacteria|p__Pseudomonadota|c__Gammaproteobacteria|o__Pseudomonadales|f__Pseudomonadaceae|g__Pseudomonas|s__Pseudomonas sp. KU26590
1027	ML2_000000006096_4	evgS	3000833	ML2_000000006096	macrolide antibiotic; fluoroquinolone antibiotic; penam; tetracycline antibiotic	antibiotic efflux	erythromycin; cloxacillin; tetracycline; oxacillin; norfloxacin	Brevundimonas sp. LM2	d__Bacteria|p__Pseudomonadota|c__Alphaproteobacteria|o__Caulobacterales|f__Caulobacteraceae|g__Brevundimonas|s__Brevundimonas sp. LM2
1028	ML2_000000006607_4	evgS	3000833	ML2_000000006607	macrolide antibiotic; fluoroquinolone antibiotic; penam; tetracycline antibiotic	antibiotic efflux	erythromycin; cloxacillin; tetracycline; oxacillin; norfloxacin	Conexibacter woesei DSM 14684	d__Bacteria|p__Actinomycetota|c__Thermoleophilia|o__Solirubrobacterales|f__Conexibacteraceae|g__Conexibacter|s__Conexibacter woesei|__Conexibacter woesei DSM 14684
1029	ML2_000000006871_3	TriC	3003681	ML2_000000006871	disinfecting agents and antiseptics	antibiotic efflux	triclosan	Pseudomonadota	d__Bacteria|p__Pseudomonadota
1030	ML2_000000007149_3	emrB	3000074	ML2_000000007149	fluoroquinolone antibiotic	antibiotic efflux	nalidixic acid	Piscinibacter gummiphilus	d__Bacteria|p__Pseudomonadota|c__Betaproteobacteria|o__Burkholderiales|f__Sphaerotilaceae|g__Piscinibacter|s__Piscinibacter gummiphilus
1032	ML2_000000007167_4	OprN	3000805	ML2_000000007167	fluoroquinolone antibiotic; diaminopyrimidine antibiotic; phenicol antibiotic	antibiotic efflux	ciprofloxacin; trimethoprim; chloramphenicol; norfloxacin	Methylocystis	d__Bacteria|p__Pseudomonadota|c__Alphaproteobacteria|o__Hyphomicrobiales|f__Methylocystaceae|g__Methylocystis
1031	ML2_000000007167_2	adeF	3000777	ML2_000000007167	fluoroquinolone antibiotic; tetracycline antibiotic	antibiotic efflux	tetracycline	Syntrophotalea	d__Bacteria|p__Thermodesulfobacteriota|c__Desulfuromonadia|o__Desulfuromonadales|f__Syntrophotaleaceae|g__Syntrophotalea
1033	ML2_000000008153_1	mdtC	3000794	ML2_000000008153	aminocoumarin antibiotic	antibiotic efflux	novobiocin	Betaproteobacteria	d__Bacteria|p__Pseudomonadota|c__Betaproteobacteria
1036	ML2_000000008309_4	lfrA	3003967	ML2_000000008309	fluoroquinolone antibiotic	antibiotic efflux	ciprofloxacin; norfloxacin	unclassified Arthrobacter	d__Bacteria|p__Actinomycetota|c__Actinomycetes|o__Micrococcales|f__Micrococcaceae|g__Arthrobacter|__unclassified Arthrobacter
1037	ML2_000000008318_3	ileS	3003730	ML2_000000008318	mupirocin-like antibiotic	antibiotic target alteration	mupirocin	Actinomycetes	d__Bacteria|p__Actinomycetota|c__Actinomycetes
1038	ML2_000000008453_5	MuxB	3004074	ML2_000000008453	macrolide antibiotic; monobactam; tetracycline antibiotic; aminocoumarin antibiotic	antibiotic efflux	erythromycin; tetracycline; novobiocin; aztreonam; kitasamycin; rokitamycin	Pseudomonas	d__Bacteria|p__Pseudomonadota|c__Gammaproteobacteria|o__Pseudomonadales|f__Pseudomonadaceae|g__Pseudomonas
1040	ML2_000000010490_1	novA	3002522	ML2_000000010490	aminocoumarin antibiotic	antibiotic efflux	novobiocin	Burkholderiales	d__Bacteria|p__Pseudomonadota|c__Betaproteobacteria|o__Burkholderiales
1042	ML2_000000010870_4	rosB	3003049	ML2_000000010870	peptide antibiotic	antibiotic efflux	polymyxin B; polymyxin B1; polymyxin B2; polymyxin B3; polymyxin B4	Rhodoplanes sp. Z2-YC6860	d__Bacteria|p__Pseudomonadota|c__Alphaproteobacteria|o__Hyphomicrobiales|f__Hyphomicrobiaceae|g__Rhodoplanes|s__Rhodoplanes sp. Z2YC6860
1045	ML2_000000011161_3	MuxB	3004074	ML2_000000011161	macrolide antibiotic; monobactam; tetracycline antibiotic; aminocoumarin antibiotic	antibiotic efflux	erythromycin; tetracycline; novobiocin; aztreonam; kitasamycin; rokitamycin	Alphaproteobacteria	d__Bacteria|p__Pseudomonadota|c__Alphaproteobacteria
1044	ML2_000000011161_2	MuxB	3004074	ML2_000000011161	macrolide antibiotic; monobactam; tetracycline antibiotic; aminocoumarin antibiotic	antibiotic efflux	erythromycin; tetracycline; novobiocin; aztreonam; kitasamycin; rokitamycin	Hyphomicrobiales	d__Bacteria|p__Pseudomonadota|c__Alphaproteobacteria|o__Hyphomicrobiales
1048	ML2_000000013437_6	AcrF	3000502	ML2_000000013437	fluoroquinolone antibiotic; cephalosporin; cephamycin; penam	antibiotic efflux	ciprofloxacin	Betaproteobacteria	d__Bacteria|p__Pseudomonadota|c__Betaproteobacteria
1049	ML2_000000013911_2	acrB	3000216	ML2_000000013911	fluoroquinolone antibiotic; cephalosporin; glycylcycline; penam; tetracycline antibiotic; rifamycin antibiotic; phenicol antibiotic; disinfecting agents and antiseptics	antibiotic efflux	tigecycline; acriflavine; tetracycline; rifampin; chloramphenicol; ampicillin; cefalotin; triclosan	Pseudomonadota	d__Bacteria|p__Pseudomonadota
1050	ML2_000000014379_4	HelR	3007208	ML2_000000014379	rifamycin antibiotic	antibiotic target protection	rifampin; rifaximin; rifabutin	Actinomycetes	d__Bacteria|p__Actinomycetota|c__Actinomycetes
1052	ML2_000000016212_3	adeF	3000777	ML2_000000016212	fluoroquinolone antibiotic; tetracycline antibiotic	antibiotic efflux	tetracycline	Pseudomonadota	d__Bacteria|p__Pseudomonadota
1054	ML2_000000017611_3	MexK	3003693	ML2_000000017611	macrolide antibiotic; tetracycline antibiotic; disinfecting agents and antiseptics	antibiotic efflux	erythromycin; tetracycline; triclosan	Pseudomonadota	d__Bacteria|p__Pseudomonadota
1055	ML2_000000018070_1	adeF	3000777	ML2_000000018070	fluoroquinolone antibiotic; tetracycline antibiotic	antibiotic efflux	tetracycline	Pseudomonadota	d__Bacteria|p__Pseudomonadota
1056	ML2_000000019092_1	farB	3003962	ML2_000000019092	antibacterial free fatty acids	antibiotic efflux	palmitic acid; oleic acid; linoleic acid	Polaromonas naphthalenivorans CJ2	d__Bacteria|p__Pseudomonadota|c__Betaproteobacteria|o__Burkholderiales|f__Comamonadaceae|g__Polaromonas|__Polaromonas naphthalenivorans CJ2
1057	ML2_000000019092_3	MdtQ	3007682	ML2_000000019092	monobactam; carbapenem; cephalosporin; cephamycin; penam; penem	reduced permeability to antibiotic		Polaromonas naphthalenivorans CJ2	d__Bacteria|p__Pseudomonadota|c__Betaproteobacteria|o__Burkholderiales|f__Comamonadaceae|g__Polaromonas|__Polaromonas naphthalenivorans CJ2
1058	ML2_000000020145_5	rosB	3003049	ML2_000000020145	peptide antibiotic	antibiotic efflux	polymyxin B; polymyxin B1; polymyxin B2; polymyxin B3; polymyxin B4	Devosia sp. SL43	d__Bacteria|p__Pseudomonadota|c__Alphaproteobacteria|o__Hyphomicrobiales|f__Devosiaceae|g__Devosia|s__Devosia sp. SL43
1059	ML2_000000021154_2	QepA4	3004379	ML2_000000021154	fluoroquinolone antibiotic	antibiotic efflux	ciprofloxacin; nalidixic acid; norfloxacin	Pseudonocardia sp. DSM 110487	d__Bacteria|p__Actinomycetota|c__Actinomycetes|o__Pseudonocardiales|f__Pseudonocardiaceae|g__Pseudonocardia|s__Pseudonocardia sp. DSM 110487
1062	ML2_000000023468_2	mdtC	3000794	ML2_000000023468	aminocoumarin antibiotic	antibiotic efflux	novobiocin	Enterobacteriaceae	d__Bacteria|p__Pseudomonadota|c__Gammaproteobacteria|o__Enterobacterales|f__Enterobacteriaceae
1063	ML2_000000026619_1	adeF	3000777	ML2_000000026619	fluoroquinolone antibiotic; tetracycline antibiotic	antibiotic efflux	tetracycline	Pseudomonadaceae	d__Bacteria|p__Pseudomonadota|c__Gammaproteobacteria|o__Pseudomonadales|f__Pseudomonadaceae
1064	ML2_000000028193_2	MexF	3000804	ML2_000000028193	fluoroquinolone antibiotic; diaminopyrimidine antibiotic; phenicol antibiotic	antibiotic efflux	ciprofloxacin; trimethoprim; chloramphenicol; norfloxacin	Paludibacterium sp. B53371	d__Bacteria|p__Pseudomonadota|c__Betaproteobacteria|o__Neisseriales|f__Chromobacteriaceae|g__Paludibacterium|s__Paludibacterium sp. B53371
1065	ML2_000000028582_4	vanR	3002928	ML2_000000028582	glycopeptide antibiotic	antibiotic target alteration	vancomycin; teicoplanin	Thauera aminoaromatica	d__Bacteria|p__Pseudomonadota|c__Betaproteobacteria|o__Rhodocyclales|f__Zoogloeaceae|g__Thauera|s__Thauera aminoaromatica
1067	ML2_000000031789_1	mdtC	3000794	ML2_000000031789	aminocoumarin antibiotic	antibiotic efflux	novobiocin	Pseudomonas sp. KU26590	d__Bacteria|p__Pseudomonadota|c__Gammaproteobacteria|o__Pseudomonadales|f__Pseudomonadaceae|g__Pseudomonas|s__Pseudomonas sp. KU26590
1068	ML2_000000041812_2	QepA4	3004379	ML2_000000041812	fluoroquinolone antibiotic	antibiotic efflux	ciprofloxacin; nalidixic acid; norfloxacin	Pseudonocardia sp. DSM 110487	d__Bacteria|p__Actinomycetota|c__Actinomycetes|o__Pseudonocardiales|f__Pseudonocardiaceae|g__Pseudonocardia|s__Pseudonocardia sp. DSM 110487
1069	ML2_000000041972_2	efpA	3003955	ML2_000000041972	rifamycin antibiotic; isoniazid-like antibiotic	antibiotic efflux	rifampin; isoniazid	Mycobacterium sp. ITM-2016-00318	d__Bacteria|p__Actinomycetota|c__Actinomycetes|o__Mycobacteriales|f__Mycobacteriaceae|g__Mycobacterium|s__Mycobacterium sp. ITM201600318
1070	ML2_000000042516_2	MexD	3000801	ML2_000000042516	macrolide antibiotic; fluoroquinolone antibiotic; aminoglycoside antibiotic; cephalosporin; penam; tetracycline antibiotic; aminocoumarin antibiotic; diaminopyrimidine antibiotic; phenicol antibiotic	antibiotic efflux	erythromycin; gentamicin C; tetracycline; novobiocin; trimethoprim; chloramphenicol; ofloxacin; gentamicin	Oxalobacteraceae	d__Bacteria|p__Pseudomonadota|c__Betaproteobacteria|o__Burkholderiales|f__Oxalobacteraceae
1072	ML2_000000050341_2	novA	3002522	ML2_000000050341	aminocoumarin antibiotic	antibiotic efflux	novobiocin	Actinomycetes	d__Bacteria|p__Actinomycetota|c__Actinomycetes
1073	ML2_000000051360_1	MexW	3003031	ML2_000000051360	macrolide antibiotic; fluoroquinolone antibiotic; tetracycline antibiotic; phenicol antibiotic; disinfecting agents and antiseptics	antibiotic efflux	erythromycin; acriflavine; tetracycline; chloramphenicol	Pseudomonadaceae	d__Bacteria|p__Pseudomonadota|c__Gammaproteobacteria|o__Pseudomonadales|f__Pseudomonadaceae
1074	ML2_000000052503_1	arnA	3002985	ML2_000000052503	peptide antibiotic	antibiotic target alteration	polymyxin B	Pseudomonas	d__Bacteria|p__Pseudomonadota|c__Gammaproteobacteria|o__Pseudomonadales|f__Pseudomonadaceae|g__Pseudomonas
1075	ML2_000000059247_2	efpA	3003955	ML2_000000059247	rifamycin antibiotic; isoniazid-like antibiotic	antibiotic efflux	rifampin; isoniazid	Mycobacteriaceae	d__Bacteria|p__Actinomycetota|c__Actinomycetes|o__Mycobacteriales|f__Mycobacteriaceae
1076	ML2_000000062604_2	lmrC	3002881	ML2_000000062604	lincosamide antibiotic	antibiotic target protection	lincomycin; clindamycin; celesticetin	Streptomyces xanthophaeus	d__Bacteria|p__Actinomycetota|c__Actinomycetes|o__Kitasatosporales|f__Streptomycetaceae|g__Streptomyces|s__Streptomyces xanthophaeus
1077	ML2_000000065558_1	PBP2 beta-lactam	3004446	ML2_000000065558	cephalosporin; cephamycin; penam	antibiotic target alteration	ceftriaxone; ampicillin; cefaclor; cefotaxime; cefditoren; cefdinir	Haliscomenobacter hydrossis DSM 1100	d__Bacteria|p__Bacteroidota|c__Saprospiria|o__Saprospirales|f__Haliscomenobacteraceae|g__Haliscomenobacter|s__Haliscomenobacter hydrossis|__Haliscomenobacter hydrossis DSM 1100
1078	ML2_000000072866_1	macB	3000535	ML2_000000072866	macrolide antibiotic	antibiotic efflux	erythromycin	Devosia	d__Bacteria|p__Pseudomonadota|c__Alphaproteobacteria|o__Hyphomicrobiales|f__Devosiaceae|g__Devosia
1079	ML2_000000075098_3	rosB	3003049	ML2_000000075098	peptide antibiotic	antibiotic efflux	polymyxin B; polymyxin B1; polymyxin B2; polymyxin B3; polymyxin B4	Alphaproteobacteria	d__Bacteria|p__Pseudomonadota|c__Alphaproteobacteria
1080	ML2_000000076618_2	lfrA	3003967	ML2_000000076618	fluoroquinolone antibiotic	antibiotic efflux	ciprofloxacin; norfloxacin	Pseudarthrobacter sp. MM222	d__Bacteria|p__Actinomycetota|c__Actinomycetes|o__Micrococcales|f__Micrococcaceae|g__Pseudarthrobacter|s__Pseudarthrobacter sp. MM222
1081	ML2_000000092763_1	novA	3002522	ML2_000000092763	aminocoumarin antibiotic	antibiotic efflux	novobiocin	Actinomycetes	d__Bacteria|p__Actinomycetota|c__Actinomycetes
1083	ML7_000000000010_10	efpA	3003955	ML7_000000000010	rifamycin antibiotic; isoniazid-like antibiotic	antibiotic efflux	rifampin; isoniazid	Mycobacteriaceae	d__Bacteria|p__Actinomycetota|c__Actinomycetes|o__Mycobacteriales|f__Mycobacteriaceae
1084	ML7_000000000010_18	tet(32)	3000196	ML7_000000000010	tetracycline antibiotic	antibiotic target protection	tetracycline; doxycycline; minocycline; chlortetracycline; demeclocycline; oxytetracycline	Mycobacteriaceae	d__Bacteria|p__Actinomycetota|c__Actinomycetes|o__Mycobacteriales|f__Mycobacteriaceae
1087	ML7_000000000030_32	almE	3007433	ML7_000000000030	peptide antibiotic	antibiotic target alteration	colistin A; colistin B	Mycobacteriaceae	d__Bacteria|p__Actinomycetota|c__Actinomycetes|o__Mycobacteriales|f__Mycobacteriaceae
1089	ML7_000000000046_2	ileS	3003730	ML7_000000000046	mupirocin-like antibiotic	antibiotic target alteration	mupirocin	Actinomycetes	d__Bacteria|p__Actinomycetota|c__Actinomycetes
1088	ML7_000000000046_15	almE	3007433	ML7_000000000046	peptide antibiotic	antibiotic target alteration	colistin A; colistin B	Mycobacterium sp. ITM-2016-00318	d__Bacteria|p__Actinomycetota|c__Actinomycetes|o__Mycobacteriales|f__Mycobacteriaceae|g__Mycobacterium|s__Mycobacterium sp. ITM201600318
1090	ML7_000000000168_18	rphB	3003992	ML7_000000000168	rifamycin antibiotic	antibiotic inactivation	rifampin; rifaximin; rifabutin; rifapentine	Lysobacter	d__Bacteria|p__Pseudomonadota|c__Gammaproteobacteria|o__Lysobacterales|f__Lysobacteraceae|g__Lysobacter
1093	ML7_000000000527_4	RanA	3005091	ML7_000000000527	aminoglycoside antibiotic	antibiotic efflux		Comamonadaceae	d__Bacteria|p__Pseudomonadota|c__Betaproteobacteria|o__Burkholderiales|f__Comamonadaceae
1094	ML7_000000000534_7	mdtC	3000794	ML7_000000000534	aminocoumarin antibiotic	antibiotic efflux	novobiocin	Pseudomonadota	d__Bacteria|p__Pseudomonadota
1095	ML7_000000000534_8	MuxB	3004074	ML7_000000000534	macrolide antibiotic; monobactam; tetracycline antibiotic; aminocoumarin antibiotic	antibiotic efflux	erythromycin; tetracycline; novobiocin; aztreonam; kitasamycin; rokitamycin	Paracidovorax	d__Bacteria|p__Pseudomonadota|c__Betaproteobacteria|o__Burkholderiales|f__Comamonadaceae|g__Paracidovorax
1096	ML7_000000000640_9	msbA	3003950	ML7_000000000640	nitroimidazole antibiotic	antibiotic efflux	metronidazole	Pseudomonas	d__Bacteria|p__Pseudomonadota|c__Gammaproteobacteria|o__Pseudomonadales|f__Pseudomonadaceae|g__Pseudomonas
1097	ML7_000000000676_11	TaeA	3003986	ML7_000000000676	pleuromutilin antibiotic	antibiotic efflux	pleuromutilin	Caulobacter	d__Bacteria|p__Pseudomonadota|c__Alphaproteobacteria|o__Caulobacterales|f__Caulobacteraceae|g__Caulobacter
1098	ML7_000000000923_3	acrB	3000216	ML7_000000000923	fluoroquinolone antibiotic; cephalosporin; glycylcycline; penam; tetracycline antibiotic; rifamycin antibiotic; phenicol antibiotic; disinfecting agents and antiseptics	antibiotic efflux	tigecycline; acriflavine; tetracycline; rifampin; chloramphenicol; ampicillin; cefalotin; triclosan	Pseudomonadota	d__Bacteria|p__Pseudomonadota
1099	ML7_000000000936_4	tetA(58)	3003980	ML7_000000000936	tetracycline antibiotic	antibiotic efflux	tetracycline	Mycobacteriaceae	d__Bacteria|p__Actinomycetota|c__Actinomycetes|o__Mycobacteriales|f__Mycobacteriaceae
1100	ML7_000000000990_2	lfrA	3003967	ML7_000000000990	fluoroquinolone antibiotic	antibiotic efflux	ciprofloxacin; norfloxacin	Pseudomonas hormoni	d__Bacteria|p__Pseudomonadota|c__Gammaproteobacteria|o__Pseudomonadales|f__Pseudomonadaceae|g__Pseudomonas|s__Pseudomonas hormoni
1101	ML7_000000000999_6	adeF	3000777	ML7_000000000999	fluoroquinolone antibiotic; tetracycline antibiotic	antibiotic efflux	tetracycline	Pseudomonadota	d__Bacteria|p__Pseudomonadota
1103	ML7_000000001197_9	MuxB	3004074	ML7_000000001197	macrolide antibiotic; monobactam; tetracycline antibiotic; aminocoumarin antibiotic	antibiotic efflux	erythromycin; tetracycline; novobiocin; aztreonam; kitasamycin; rokitamycin	Hyphomicrobiales	d__Bacteria|p__Pseudomonadota|c__Alphaproteobacteria|o__Hyphomicrobiales
1105	ML7_000000001388_3	farB	3003962	ML7_000000001388	antibacterial free fatty acids	antibiotic efflux	palmitic acid; oleic acid; linoleic acid	Variovorax	d__Bacteria|p__Pseudomonadota|c__Betaproteobacteria|o__Burkholderiales|f__Comamonadaceae|g__Variovorax
1107	ML7_000000002188_1	rosB	3003049	ML7_000000002188	peptide antibiotic	antibiotic efflux	polymyxin B; polymyxin B1; polymyxin B2; polymyxin B3; polymyxin B4	Caulobacter	d__Bacteria|p__Pseudomonadota|c__Alphaproteobacteria|o__Caulobacterales|f__Caulobacteraceae|g__Caulobacter
1108	ML7_000000002188_3	rosB	3003049	ML7_000000002188	peptide antibiotic	antibiotic efflux	polymyxin B; polymyxin B1; polymyxin B2; polymyxin B3; polymyxin B4	Caulobacter soli	d__Bacteria|p__Pseudomonadota|c__Alphaproteobacteria|o__Caulobacterales|f__Caulobacteraceae|g__Caulobacter|s__Caulobacter soli
1110	ML7_000000002281_5	rosB	3003049	ML7_000000002281	peptide antibiotic	antibiotic efflux	polymyxin B; polymyxin B1; polymyxin B2; polymyxin B3; polymyxin B4	Pseudomonas knackmussii	d__Bacteria|p__Pseudomonadota|c__Gammaproteobacteria|o__Pseudomonadales|f__Pseudomonadaceae|g__Pseudomonas|s__Pseudomonas knackmussii
1111	ML7_000000002629_5	evgS	3000833	ML7_000000002629	macrolide antibiotic; fluoroquinolone antibiotic; penam; tetracycline antibiotic	antibiotic efflux	erythromycin; cloxacillin; tetracycline; oxacillin; norfloxacin	Caulobacter	d__Bacteria|p__Pseudomonadota|c__Alphaproteobacteria|o__Caulobacterales|f__Caulobacteraceae|g__Caulobacter
1112	ML7_000000003035_4	adeF	3000777	ML7_000000003035	fluoroquinolone antibiotic; tetracycline antibiotic	antibiotic efflux	tetracycline	Pseudomonadota	d__Bacteria|p__Pseudomonadota
1114	ML7_000000004729_2	acrB	3000216	ML7_000000004729	fluoroquinolone antibiotic; cephalosporin; glycylcycline; penam; tetracycline antibiotic; rifamycin antibiotic; phenicol antibiotic; disinfecting agents and antiseptics	antibiotic efflux	tigecycline; acriflavine; tetracycline; rifampin; chloramphenicol; ampicillin; cefalotin; triclosan	Pseudomonadota	d__Bacteria|p__Pseudomonadota
1117	ML7_000000006438_2	MuxB	3004074	ML7_000000006438	macrolide antibiotic; monobactam; tetracycline antibiotic; aminocoumarin antibiotic	antibiotic efflux	erythromycin; tetracycline; novobiocin; aztreonam; kitasamycin; rokitamycin	Pseudomonadota	d__Bacteria|p__Pseudomonadota
1119	ML7_000000006720_1	smeE	3003056	ML7_000000006720	macrolide antibiotic; fluoroquinolone antibiotic; tetracycline antibiotic; phenicol antibiotic	antibiotic efflux	tetracycline; chloramphenicol	Ketobacter alkanivorans	d__Bacteria|p__Pseudomonadota|c__Gammaproteobacteria|o__Pseudomonadales|f__Ketobacteraceae|g__Ketobacter|s__Ketobacter alkanivorans
1120	ML7_000000006735_2	ileS	3003730	ML7_000000006735	mupirocin-like antibiotic	antibiotic target alteration	mupirocin	Actinomycetes	d__Bacteria|p__Actinomycetota|c__Actinomycetes
1121	ML7_000000007444_5	MexF	3000804	ML7_000000007444	fluoroquinolone antibiotic; diaminopyrimidine antibiotic; phenicol antibiotic	antibiotic efflux	ciprofloxacin; trimethoprim; chloramphenicol; norfloxacin	Luteitalea pratensis	d__Bacteria|p__Acidobacteriota|c__Vicinamibacteria|o__Vicinamibacterales|f__Vicinamibacteraceae|g__Luteitalea|s__Luteitalea pratensis
1122	ML7_000000008678_2	MexK	3003693	ML7_000000008678	macrolide antibiotic; tetracycline antibiotic; disinfecting agents and antiseptics	antibiotic efflux	erythromycin; tetracycline; triclosan	Gammaproteobacteria	d__Bacteria|p__Pseudomonadota|c__Gammaproteobacteria
1123	ML7_000000008955_2	OprM	3000379	ML7_000000008955	macrolide antibiotic; fluoroquinolone antibiotic; monobactam; aminoglycoside antibiotic; carbapenem; cephalosporin; cephamycin; penam; tetracycline antibiotic; peptide antibiotic; aminocoumarin antibiotic; diaminopyrimidine antibiotic; sulfonamide antibiotic; phenicol antibiotic; penem; disinfecting agents and antiseptics	antibiotic efflux	erythromycin; amikacin; gentamicin C; ciprofloxacin; acriflavine; tetracycline; tobramycin; ceftazidime; ceftriaxone; meropenem; novobiocin; azithromycin; trimethoprim; sulfamethoxazole; chloramphenicol; thiamphenicol; aztreonam; colistin A; colistin B; ampicillin; nalidixic acid; norfloxacin; ofloxacin; panipenem; ticarcillin; trimethoprim-sulfamethoxazole; gentamicin	unclassified Polaromonas	d__Bacteria|p__Pseudomonadota|c__Betaproteobacteria|o__Burkholderiales|f__Comamonadaceae|g__Polaromonas|__unclassified Polaromonas
1124	ML7_000000009317_3	rosB	3003049	ML7_000000009317	peptide antibiotic	antibiotic efflux	polymyxin B; polymyxin B1; polymyxin B2; polymyxin B3; polymyxin B4	Bradyrhizobium roseum	d__Bacteria|p__Pseudomonadota|c__Alphaproteobacteria|o__Hyphomicrobiales|f__Nitrobacteraceae|g__Bradyrhizobium|s__Bradyrhizobium roseum
1126	ML7_000000010757_2	adeF	3000777	ML7_000000010757	fluoroquinolone antibiotic; tetracycline antibiotic	antibiotic efflux	tetracycline	Gammaproteobacteria	d__Bacteria|p__Pseudomonadota|c__Gammaproteobacteria
1127	ML7_000000012807_2	MexK	3003693	ML7_000000012807	macrolide antibiotic; tetracycline antibiotic; disinfecting agents and antiseptics	antibiotic efflux	erythromycin; tetracycline; triclosan	Gammaproteobacteria	d__Bacteria|p__Pseudomonadota|c__Gammaproteobacteria
1130	ML7_000000021547_2	rosB	3003049	ML7_000000021547	peptide antibiotic	antibiotic efflux	polymyxin B; polymyxin B1; polymyxin B2; polymyxin B3; polymyxin B4	Polaromonas naphthalenivorans CJ2	d__Bacteria|p__Pseudomonadota|c__Betaproteobacteria|o__Burkholderiales|f__Comamonadaceae|g__Polaromonas|s__Polaromonas naphthalenivorans|__Polaromonas naphthalenivorans CJ2
1131	ML7_000000024553_2	rosB	3003049	ML7_000000024553	peptide antibiotic	antibiotic efflux	polymyxin B; polymyxin B1; polymyxin B2; polymyxin B3; polymyxin B4	Hyphomicrobium nitrativorans NL23	d__Bacteria|p__Pseudomonadota|c__Alphaproteobacteria|o__Hyphomicrobiales|f__Hyphomicrobiaceae|g__Hyphomicrobium|s__Hyphomicrobium nitrativorans|__Hyphomicrobium nitrativorans NL23
1132	ML7_000000026544_2	MuxB	3004074	ML7_000000026544	macrolide antibiotic; monobactam; tetracycline antibiotic; aminocoumarin antibiotic	antibiotic efflux	erythromycin; tetracycline; novobiocin; aztreonam; kitasamycin; rokitamycin	Pyxidicoccus parkwaysis	d__Bacteria|p__Myxococcota|c__Myxococcia|o__Myxococcales|f__Myxococcaceae|g__Pyxidicoccus|s__Pyxidicoccus parkwaysis
1133	ML7_000000027383_2	mexN	3003705	ML7_000000027383	phenicol antibiotic	antibiotic efflux	chloramphenicol; thiamphenicol	Pseudomonadota	d__Bacteria|p__Pseudomonadota
1134	ML7_000000031730_3	farB	3003962	ML7_000000031730	antibacterial free fatty acids	antibiotic efflux	palmitic acid; oleic acid; linoleic acid	Rhodanobacteraceae	d__Bacteria|p__Pseudomonadota|c__Gammaproteobacteria|o__Lysobacterales|f__Rhodanobacteraceae
1135	ML7_000000034716_1	lfrA	3003967	ML7_000000034716	fluoroquinolone antibiotic	antibiotic efflux	ciprofloxacin; norfloxacin	Pseudarthrobacter	d__Bacteria|p__Actinomycetota|c__Actinomycetes|o__Micrococcales|f__Micrococcaceae|g__Pseudarthrobacter
1137	ML7_000000037890_2	rosB	3003049	ML7_000000037890	peptide antibiotic	antibiotic efflux	polymyxin B; polymyxin B1; polymyxin B2; polymyxin B3; polymyxin B4	Bradyrhizobium	d__Bacteria|p__Pseudomonadota|c__Alphaproteobacteria|o__Hyphomicrobiales|f__Nitrobacteraceae|g__Bradyrhizobium
1138	ML7_000000044515_1	rosB	3003049	ML7_000000044515	peptide antibiotic	antibiotic efflux	polymyxin B; polymyxin B1; polymyxin B2; polymyxin B3; polymyxin B4	Azospira	d__Bacteria|p__Pseudomonadota|c__Betaproteobacteria|o__Rhodocyclales|f__Rhodocyclaceae|g__Azospira
1139	ML7_000000049150_1	QepA1	3000448	ML7_000000049150	fluoroquinolone antibiotic	antibiotic efflux	ciprofloxacin; norfloxacin	Bosea	d__Bacteria|p__Pseudomonadota|c__Alphaproteobacteria|o__Hyphomicrobiales|f__Boseaceae|g__Bosea
1140	ML7_000000068268_2	novA	3002522	ML7_000000068268	aminocoumarin antibiotic	antibiotic efflux	novobiocin	Amycolatopsis	d__Bacteria|p__Actinomycetota|c__Actinomycetes|o__Pseudonocardiales|f__Pseudonocardiaceae|g__Amycolatopsis
1141	ML7_000000074789_2	QepA4	3004379	ML7_000000074789	fluoroquinolone antibiotic	antibiotic efflux	ciprofloxacin; nalidixic acid; norfloxacin	Comamonadaceae	d__Bacteria|p__Pseudomonadota|c__Betaproteobacteria|o__Burkholderiales|f__Comamonadaceae
1142	ML7_000000075593_1	rosB	3003049	ML7_000000075593	peptide antibiotic	antibiotic efflux	polymyxin B; polymyxin B1; polymyxin B2; polymyxin B3; polymyxin B4	Skermanella rosea	d__Bacteria|p__Pseudomonadota|c__Alphaproteobacteria|o__Rhodospirillales|f__Azospirillaceae|g__Skermanella|s__Skermanella rosea
1143	ML7_000000108705_1	rosB	3003049	ML7_000000108705	peptide antibiotic	antibiotic efflux	polymyxin B; polymyxin B1; polymyxin B2; polymyxin B3; polymyxin B4	Mesorhizobium	d__Bacteria|p__Pseudomonadota|c__Alphaproteobacteria|o__Hyphomicrobiales|f__Phyllobacteriaceae|g__Mesorhizobium
1144	NODE_10126_length_7038_cov_2.868251_4	rosB	3003049	NODE_10126_length_7038_cov_2.868251	peptide antibiotic	antibiotic efflux	polymyxin B; polymyxin B1; polymyxin B2; polymyxin B3; polymyxin B4	Betaproteobacteria	d__Bacteria|p__Pseudomonadota|c__Betaproteobacteria
1145	NODE_10402_length_8527_cov_4.491856_4	MexK	3003693	NODE_10402_length_8527_cov_4.491856	macrolide antibiotic; tetracycline antibiotic; disinfecting agents and antiseptics	antibiotic efflux	erythromycin; tetracycline; triclosan	Gammaproteobacteria	d__Bacteria|p__Pseudomonadota|c__Gammaproteobacteria
1147	NODE_10460_length_7105_cov_3.657589_5	IreK	3007678	NODE_10460_length_7105_cov_3.657589	cephalosporin	reduced permeability to antibiotic	ceftriaxone	Candidatus Koribacter versatilis Ellin345	d__Bacteria|p__Acidobacteriota|c__Terriglobia|o__Terriglobales|f__Candidatus Korobacteraceae|g__Candidatus Korobacter|s__Candidatus Korobacter versatilis|__Candidatus Koribacter versatilis Ellin345
1148	NODE_1058_length_18860_cov_4.335390_4	novA	3002522	NODE_1058_length_18860_cov_4.335390	aminocoumarin antibiotic	antibiotic efflux	novobiocin	Humisphaera borealis	d__Bacteria|p__Planctomycetota|c__Phycisphaerae|o__Tepidisphaerales|f__Tepidisphaeraceae|g__Humisphaera|s__Humisphaera borealis
1151	NODE_10601_length_5501_cov_3.516342_2	optrA	3003746	NODE_10601_length_5501_cov_3.516342	oxazolidinone antibiotic; phenicol antibiotic	antibiotic target protection	linezolid; chloramphenicol; florfenicol; tedizolid	Lysobacterales	d__Bacteria|p__Pseudomonadota|c__Gammaproteobacteria|o__Lysobacterales
1150	NODE_10601_length_5501_cov_3.516342_1	rosB	3003049	NODE_10601_length_5501_cov_3.516342	peptide antibiotic	antibiotic efflux	polymyxin B; polymyxin B1; polymyxin B2; polymyxin B3; polymyxin B4	Lysobacteraceae	d__Bacteria|p__Pseudomonadota|c__Gammaproteobacteria|o__Lysobacterales|f__Lysobacteraceae
1153	NODE_1068_length_16399_cov_20.160732_16	fusA	3003735	NODE_1068_length_16399_cov_20.160732	fusidane antibiotic	antibiotic target alteration	fusidic acid	Actinomycetes	d__Bacteria|p__Actinomycetota|c__Actinomycetes
1155	NODE_10793_length_8358_cov_4.365290_3	emrB	3000074	NODE_10793_length_8358_cov_4.365290	fluoroquinolone antibiotic	antibiotic efflux	nalidixic acid	Lysobacteraceae	d__Bacteria|p__Pseudomonadota|c__Gammaproteobacteria|o__Lysobacterales|f__Lysobacteraceae
1154	NODE_10793_length_8358_cov_4.365290_2	msbA	3003950	NODE_10793_length_8358_cov_4.365290	nitroimidazole antibiotic	antibiotic efflux	metronidazole	Lysobacter sp. KIS68-7	d__Bacteria|p__Pseudomonadota|c__Gammaproteobacteria|o__Lysobacterales|f__Lysobacteraceae|g__Lysobacter|s__Lysobacter sp. KIS687
1156	NODE_10841_length_6688_cov_3.753053_2	mdtC	3000794	NODE_10841_length_6688_cov_3.753053	aminocoumarin antibiotic	antibiotic efflux	novobiocin	Hyphomicrobiales	d__Bacteria|p__Pseudomonadota|c__Alphaproteobacteria|o__Hyphomicrobiales
1157	NODE_108543_length_1933_cov_2.420128_1	novA	3002522	NODE_108543_length_1933_cov_2.420128	aminocoumarin antibiotic	antibiotic efflux	novobiocin	Actinoplanes sichuanensis	d__Bacteria|p__Actinomycetota|c__Actinomycetes|o__Micromonosporales|f__Micromonosporaceae|g__Actinoplanes|s__Actinoplanes sichuanensis
1158	NODE_108804_length_1930_cov_5.218667_2	OpmB	3004072	NODE_108804_length_1930_cov_5.218667	macrolide antibiotic; monobactam; tetracycline antibiotic; aminocoumarin antibiotic	antibiotic efflux	erythromycin; tetracycline; novobiocin; aztreonam; kitasamycin; rokitamycin	Collimonas arenae	d__Bacteria|p__Pseudomonadota|c__Betaproteobacteria|o__Burkholderiales|f__Oxalobacteraceae|g__Collimonas|s__Collimonas arenae
1162	NODE_110_length_78153_cov_6.864696_41	TaeA	3003986	NODE_110_length_78153_cov_6.864696	pleuromutilin antibiotic	antibiotic efflux	pleuromutilin	Steroidobacter denitrificans	d__Bacteria|p__Pseudomonadota|c__Gammaproteobacteria|o__Steroidobacterales|f__Steroidobacteraceae|g__Steroidobacter|s__Steroidobacter denitrificans
1163	NODE_1114_length_18383_cov_4.711316_19	novA	3002522	NODE_1114_length_18383_cov_4.711316	aminocoumarin antibiotic	antibiotic efflux	novobiocin	Micromonospora	d__Bacteria|p__Actinomycetota|c__Actinomycetes|o__Micromonosporales|f__Micromonosporaceae|g__Micromonospora
1164	NODE_11187_length_6877_cov_3.115948_1	OprN	3000805	NODE_11187_length_6877_cov_3.115948	fluoroquinolone antibiotic; diaminopyrimidine antibiotic; phenicol antibiotic	antibiotic efflux	ciprofloxacin; trimethoprim; chloramphenicol; norfloxacin	Methylococcaceae	d__Bacteria|p__Pseudomonadota|c__Gammaproteobacteria|o__Methylococcales|f__Methylococcaceae
1165	NODE_1126_length_19970_cov_5.823048_1	rosB	3003049	NODE_1126_length_19970_cov_5.823048	peptide antibiotic	antibiotic efflux	polymyxin B; polymyxin B1; polymyxin B2; polymyxin B3; polymyxin B4	Betaproteobacteria	d__Bacteria|p__Pseudomonadota|c__Betaproteobacteria
1167	NODE_1130_length_28115_cov_6.676336_13	MexK	3003693	NODE_1130_length_28115_cov_6.676336	macrolide antibiotic; tetracycline antibiotic; disinfecting agents and antiseptics	antibiotic efflux	erythromycin; tetracycline; triclosan	Burkholderiales	d__Bacteria|p__Pseudomonadota|c__Betaproteobacteria|o__Burkholderiales
1168	NODE_114_length_71047_cov_6.538004_23	tetA(58)	3003980	NODE_114_length_71047_cov_6.538004	tetracycline antibiotic	antibiotic efflux	tetracycline	Cryobacterium breve	d__Bacteria|p__Actinomycetota|c__Actinomycetes|o__Micrococcales|f__Microbacteriaceae|g__Cryobacterium|s__Cryobacterium breve
1169	NODE_11627_length_6752_cov_3.041362_2	MexK	3003693	NODE_11627_length_6752_cov_3.041362	macrolide antibiotic; tetracycline antibiotic; disinfecting agents and antiseptics	antibiotic efflux	erythromycin; tetracycline; triclosan	Pseudomonadota	d__Bacteria|p__Pseudomonadota
1170	NODE_1178_length_13397_cov_8.485385_1	ileS	3003730	NODE_1178_length_13397_cov_8.485385	mupirocin-like antibiotic	antibiotic target alteration	mupirocin	Actinomycetes	d__Bacteria|p__Actinomycetota|c__Actinomycetes
1171	NODE_11802_length_6280_cov_29.045141_3	MuxB	3004074	NODE_11802_length_6280_cov_29.045141	macrolide antibiotic; monobactam; tetracycline antibiotic; aminocoumarin antibiotic	antibiotic efflux	erythromycin; tetracycline; novobiocin; aztreonam; kitasamycin; rokitamycin	Rhodovastum atsumiense	d__Bacteria|p__Pseudomonadota|c__Alphaproteobacteria|o__Rhodospirillales|f__Acetobacteraceae|g__Rhodovastum|s__Rhodovastum atsumiense
1174	NODE_1181_length_25494_cov_9.983333_21	MuxB	3004074	NODE_1181_length_25494_cov_9.983333	macrolide antibiotic; monobactam; tetracycline antibiotic; aminocoumarin antibiotic	antibiotic efflux	erythromycin; tetracycline; novobiocin; aztreonam; kitasamycin; rokitamycin	Pseudomonadota	d__Bacteria|p__Pseudomonadota
1172	NODE_1181_length_25494_cov_9.983333_11	AbaF_A b	3004573	NODE_1181_length_25494_cov_9.983333	phosphonic acid antibiotic	antibiotic efflux	fosfomycin	Bradyrhizobium sediminis	d__Bacteria|p__Pseudomonadota|c__Alphaproteobacteria|o__Hyphomicrobiales|f__Nitrobacteraceae|g__Bradyrhizobium|s__Bradyrhizobium sediminis
1175	NODE_118448_length_2130_cov_3.941205_2	OpmB	3004072	NODE_118448_length_2130_cov_3.941205	macrolide antibiotic; monobactam; tetracycline antibiotic; aminocoumarin antibiotic	antibiotic efflux	erythromycin; tetracycline; novobiocin; aztreonam; kitasamycin; rokitamycin	Burkholderiales	d__Bacteria|p__Pseudomonadota|c__Betaproteobacteria|o__Burkholderiales
1177	NODE_11953_length_6465_cov_2.991576_1	MuxB	3004074	NODE_11953_length_6465_cov_2.991576	macrolide antibiotic; monobactam; tetracycline antibiotic; aminocoumarin antibiotic	antibiotic efflux	erythromycin; tetracycline; novobiocin; aztreonam; kitasamycin; rokitamycin	Pseudolabrys	d__Bacteria|p__Pseudomonadota|c__Alphaproteobacteria|o__Hyphomicrobiales|f__Xanthobacteraceae|g__Pseudolabrys
1179	NODE_121427_length_2098_cov_3.513950_2	novA	3002522	NODE_121427_length_2098_cov_3.513950	aminocoumarin antibiotic	antibiotic efflux	novobiocin	Actinomycetes	d__Bacteria|p__Actinomycetota|c__Actinomycetes
1180	NODE_1221_length_19612_cov_3.761057_12	MexK	3003693	NODE_1221_length_19612_cov_3.761057	macrolide antibiotic; tetracycline antibiotic; disinfecting agents and antiseptics	antibiotic efflux	erythromycin; tetracycline; triclosan	Pseudomonadota	d__Bacteria|p__Pseudomonadota
1182	NODE_12620_length_5965_cov_2.449577_3	MuxB	3004074	NODE_12620_length_5965_cov_2.449577	macrolide antibiotic; monobactam; tetracycline antibiotic; aminocoumarin antibiotic	antibiotic efflux	erythromycin; tetracycline; novobiocin; aztreonam; kitasamycin; rokitamycin	Burkholderiaceae	d__Bacteria|p__Pseudomonadota|c__Betaproteobacteria|o__Burkholderiales|f__Burkholderiaceae
1183	NODE_12795_length_7611_cov_11.361567_5	pbp1	3007060	NODE_12795_length_7611_cov_11.361567	cephalosporin; cephamycin; penam	antibiotic target alteration	amoxicillin	Alphaproteobacteria	d__Bacteria|p__Pseudomonadota|c__Alphaproteobacteria
1185	NODE_1295_length_19164_cov_8.049244_1	PBP2 beta-lactam	3003937	NODE_1295_length_19164_cov_8.049244	cephalosporin; cephamycin; penam	antibiotic target alteration	ceftriaxone; cefixime	Actinomarinicola tropica	d__Bacteria|p__Actinomycetota|c__Acidimicrobiia|o__Acidimicrobiales|f__Iamiaceae|g__Actinomarinicola|s__Actinomarinicola tropica
1186	NODE_1295_length_19164_cov_8.049244_14	ileS	3003730	NODE_1295_length_19164_cov_8.049244	mupirocin-like antibiotic	antibiotic target alteration	mupirocin	Actinomycetes	d__Bacteria|p__Actinomycetota|c__Actinomycetes
1190	NODE_13_length_184112_cov_8.718484_152	efrA	3003948	NODE_13_length_184112_cov_8.718484	macrolide antibiotic; fluoroquinolone antibiotic; rifamycin antibiotic	antibiotic efflux	erythromycin; ciprofloxacin; rifampin	Coprothermobacter proteolyticus DSM 5265	d__Bacteria|p__Coprothermobacterota|c__Coprothermobacteria|o__Coprothermobacterales|f__Coprothermobacteraceae|g__Coprothermobacter|s__Coprothermobacter proteolyticus|__Coprothermobacter proteolyticus DSM 5265
1189	NODE_13_length_184112_cov_8.718484_146	baeS	3000829	NODE_13_length_184112_cov_8.718484	aminoglycoside antibiotic; aminocoumarin antibiotic	antibiotic efflux	neomycin; amikacin; kanamycin A; tobramycin; novobiocin; gentamicin	Burkholderiales	d__Bacteria|p__Pseudomonadota|c__Betaproteobacteria|o__Burkholderiales
1192	NODE_1305_length_21787_cov_8.199015_21	MuxB	3004074	NODE_1305_length_21787_cov_8.199015	macrolide antibiotic; monobactam; tetracycline antibiotic; aminocoumarin antibiotic	antibiotic efflux	erythromycin; tetracycline; novobiocin; aztreonam; kitasamycin; rokitamycin	Pseudomonadota	d__Bacteria|p__Pseudomonadota
1194	NODE_13185_length_6353_cov_2.302795_4	mdtC	3000794	NODE_13185_length_6353_cov_2.302795	aminocoumarin antibiotic	antibiotic efflux	novobiocin	Pseudomonadota	d__Bacteria|p__Pseudomonadota
1197	NODE_13533_length_6267_cov_3.198648_1	mdtC	3000794	NODE_13533_length_6267_cov_3.198648	aminocoumarin antibiotic	antibiotic efflux	novobiocin	Pseudomonadota	d__Bacteria|p__Pseudomonadota
1198	NODE_13637_length_5623_cov_6.906250_1	mdtC	3000794	NODE_13637_length_5623_cov_6.906250	aminocoumarin antibiotic	antibiotic efflux	novobiocin	Pseudomonadota	d__Bacteria|p__Pseudomonadota
1200	NODE_136910_length_1952_cov_9.043753_1	novA	3002522	NODE_136910_length_1952_cov_9.043753	aminocoumarin antibiotic	antibiotic efflux	novobiocin	Amycolatopsis sp. CA-230715	d__Bacteria|p__Actinomycetota|c__Actinomycetes|o__Pseudonocardiales|f__Pseudonocardiaceae|g__Amycolatopsis|s__Amycolatopsis sp. CA230715
1201	NODE_13955_length_7269_cov_3.471306_4	macB	3000535	NODE_13955_length_7269_cov_3.471306	macrolide antibiotic	antibiotic efflux	erythromycin	Brucella/Ochrobactrum group	d__Bacteria|p__Pseudomonadota|c__Alphaproteobacteria|o__Hyphomicrobiales|f__Brucellaceae|__Brucella/Ochrobactrum group
1202	NODE_14100_length_3742_cov_4.834825_1	MuxB	3004074	NODE_14100_length_3742_cov_4.834825	macrolide antibiotic; monobactam; tetracycline antibiotic; aminocoumarin antibiotic	antibiotic efflux	erythromycin; tetracycline; novobiocin; aztreonam; kitasamycin; rokitamycin	Pseudomonadota	d__Bacteria|p__Pseudomonadota
1203	NODE_1411_length_25042_cov_14.853044_8	mupB	3000510	NODE_1411_length_25042_cov_14.853044	mupirocin-like antibiotic	antibiotic target alteration	mupirocin	Sphingomonadales	d__Bacteria|p__Pseudomonadota|c__Alphaproteobacteria|o__Sphingomonadales
1204	NODE_1433_length_12159_cov_5.186798_2	ileS	3003730	NODE_1433_length_12159_cov_5.186798	mupirocin-like antibiotic	antibiotic target alteration	mupirocin	Actinomycetota	d__Bacteria|p__Actinomycetota
1205	NODE_14410_length_4881_cov_3.439080_3	MexK	3003693	NODE_14410_length_4881_cov_3.439080	macrolide antibiotic; tetracycline antibiotic; disinfecting agents and antiseptics	antibiotic efflux	erythromycin; tetracycline; triclosan	Pseudomonadota	d__Bacteria|p__Pseudomonadota
1206	NODE_14502_length_5826_cov_3.651187_4	adeF	3000777	NODE_14502_length_5826_cov_3.651187	fluoroquinolone antibiotic; tetracycline antibiotic	antibiotic efflux	tetracycline	Alphaproteobacteria	d__Bacteria|p__Pseudomonadota|c__Alphaproteobacteria
1207	NODE_14563_length_6038_cov_3.615076_4	HelR	3007208	NODE_14563_length_6038_cov_3.615076	rifamycin antibiotic	antibiotic target protection	rifampin; rifaximin; rifabutin	Actinomycetes	d__Bacteria|p__Actinomycetota|c__Actinomycetes
1209	NODE_14576_length_5360_cov_2.838454_5	emrB	3000074	NODE_14576_length_5360_cov_2.838454	fluoroquinolone antibiotic	antibiotic efflux	nalidixic acid	Luteibacter	d__Bacteria|p__Pseudomonadota|c__Gammaproteobacteria|o__Lysobacterales|f__Rhodanobacteraceae|g__Luteibacter
1210	NODE_1480_length_15786_cov_3.473460_6	MuxC	3004075	NODE_1480_length_15786_cov_3.473460	macrolide antibiotic; monobactam; tetracycline antibiotic; aminocoumarin antibiotic	antibiotic efflux	erythromycin; tetracycline; novobiocin; aztreonam; kitasamycin; rokitamycin	Enterobacterales	d__Bacteria|p__Pseudomonadota|c__Gammaproteobacteria|o__Enterobacterales
1212	NODE_14812_length_5289_cov_2.945548_2	MuxB	3004074	NODE_14812_length_5289_cov_2.945548	macrolide antibiotic; monobactam; tetracycline antibiotic; aminocoumarin antibiotic	antibiotic efflux	erythromycin; tetracycline; novobiocin; aztreonam; kitasamycin; rokitamycin	Labilithrix luteola	d__Bacteria|p__Myxococcota|c__Polyangia|oc__Polyangiales|f__Labilitrichaceae|g__Labilithrix|s__Labilithrix luteola
1213	NODE_14812_length_5289_cov_2.945548_3	MuxC	3004075	NODE_14812_length_5289_cov_2.945548	macrolide antibiotic; monobactam; tetracycline antibiotic; aminocoumarin antibiotic	antibiotic efflux	erythromycin; tetracycline; novobiocin; aztreonam; kitasamycin; rokitamycin	Anaeromyxobacter oryzae	d__Bacteria|p__Myxococcota|c__Myxococcia|o__Myxococcales|f__Anaeromyxobacteraceae|g__Anaeromyxobacter|s__Anaeromyxobacter oryzae
1214	NODE_15_length_133361_cov_21.035085_17	TaeA	3003986	NODE_15_length_133361_cov_21.035085	pleuromutilin antibiotic	antibiotic efflux	pleuromutilin	Intrasporangiaceae	d__Bacteria|p__Actinomycetota|c__Actinomycetes|o__Micrococcales|f__Intrasporangiaceae
1216	NODE_15254_length_5675_cov_3.665125_3	MuxB	3004074	NODE_15254_length_5675_cov_3.665125	macrolide antibiotic; monobactam; tetracycline antibiotic; aminocoumarin antibiotic	antibiotic efflux	erythromycin; tetracycline; novobiocin; aztreonam; kitasamycin; rokitamycin	Alphaproteobacteria	d__Bacteria|p__Pseudomonadota|c__Alphaproteobacteria
1218	NODE_1533_length_22373_cov_7.934089_14	MuxB	3004074	NODE_1533_length_22373_cov_7.934089	macrolide antibiotic; monobactam; tetracycline antibiotic; aminocoumarin antibiotic	antibiotic efflux	erythromycin; tetracycline; novobiocin; aztreonam; kitasamycin; rokitamycin	Pseudomonadota	d__Bacteria|p__Pseudomonadota
1217	NODE_1533_length_22373_cov_7.934089_13	mdtC	3000794	NODE_1533_length_22373_cov_7.934089	aminocoumarin antibiotic	antibiotic efflux	novobiocin	Burkholderiales	d__Bacteria|p__Pseudomonadota|c__Betaproteobacteria|o__Burkholderiales
1219	NODE_1533_length_22373_cov_7.934089_9	TxR	3005008	NODE_1533_length_22373_cov_7.934089	tetracycline antibiotic	antibiotic efflux	tetracycline	Sinimarinibacterium sp. NLF-5-8	d__Bacteria|p__Pseudomonadota|c__Gammaproteobacteria|o__Nevskiales|f__Nevskiaceae|g__Sinimarinibacterium|s__Sinimarinibacterium sp. NLF58
1221	NODE_15435_length_5842_cov_3.212718_3	mupA	3000521	NODE_15435_length_5842_cov_3.212718	mupirocin-like antibiotic	antibiotic target alteration	mupirocin	Actinomycetes	d__Bacteria|p__Actinomycetota|c__Actinomycetes
1220	NODE_15435_length_5842_cov_3.212718_1	novA	3002522	NODE_15435_length_5842_cov_3.212718	aminocoumarin antibiotic	antibiotic efflux	novobiocin	Actinomycetes	d__Bacteria|p__Actinomycetota|c__Actinomycetes
1222	NODE_15590_length_5614_cov_2.966541_1	MexW	3003031	NODE_15590_length_5614_cov_2.966541	macrolide antibiotic; fluoroquinolone antibiotic; tetracycline antibiotic; phenicol antibiotic; disinfecting agents and antiseptics	antibiotic efflux	erythromycin; acriflavine; tetracycline; chloramphenicol	Hyphomicrobiales	d__Bacteria|p__Pseudomonadota|c__Alphaproteobacteria|o__Hyphomicrobiales
1225	NODE_1588_length_13678_cov_11.332526_8	efrA	3003948	NODE_1588_length_13678_cov_11.332526	macrolide antibiotic; fluoroquinolone antibiotic; rifamycin antibiotic	antibiotic efflux	erythromycin; ciprofloxacin; rifampin	Luteipulveratus mongoliensis	d__Bacteria|p__Actinomycetota|c__Actinomycetes|o__Micrococcales|f__Dermacoccaceae|g__Luteipulveratus|s__Luteipulveratus mongoliensis
1224	NODE_1588_length_13678_cov_11.332526_7	novA	3002522	NODE_1588_length_13678_cov_11.332526	aminocoumarin antibiotic	antibiotic efflux	novobiocin	Luteipulveratus mongoliensis	d__Bacteria|p__Actinomycetota|c__Actinomycetes|o__Micrococcales|f__Dermacoccaceae|g__Luteipulveratus|s__Luteipulveratus mongoliensis
1227	NODE_161114_length_1618_cov_2.222009_1	emrB	3000074	NODE_161114_length_1618_cov_2.222009	fluoroquinolone antibiotic	antibiotic efflux	nalidixic acid	Hydrogenophaga	d__Bacteria|p__Pseudomonadota|c__Betaproteobacteria|o__Burkholderiales|f__Comamonadaceae|g__Hydrogenophaga
1228	NODE_16185_length_4596_cov_2.896719_2	MexK	3003693	NODE_16185_length_4596_cov_2.896719	macrolide antibiotic; tetracycline antibiotic; disinfecting agents and antiseptics	antibiotic efflux	erythromycin; tetracycline; triclosan	Betaproteobacteria	d__Bacteria|p__Pseudomonadota|c__Betaproteobacteria
1229	NODE_16488_length_3700_cov_2.655144_1	adeF	3000777	NODE_16488_length_3700_cov_2.655144	fluoroquinolone antibiotic; tetracycline antibiotic	antibiotic efflux	tetracycline	Pseudomonadota	d__Bacteria|p__Pseudomonadota
1230	NODE_16517_length_6642_cov_3.407317_3	macB	3000535	NODE_16517_length_6642_cov_3.407317	macrolide antibiotic	antibiotic efflux	erythromycin	Terriglobales	d__Bacteria|p__Acidobacteriota|c__Terriglobia|o__Terriglobales
1232	NODE_16589_length_6628_cov_3.614636_3	MuxC	3004075	NODE_16589_length_6628_cov_3.614636	macrolide antibiotic; monobactam; tetracycline antibiotic; aminocoumarin antibiotic	antibiotic efflux	erythromycin; tetracycline; novobiocin; aztreonam; kitasamycin; rokitamycin	Anaeromyxobacter oryzae	d__Bacteria|p__Myxococcota|c__Myxococcia|o__Myxococcales|f__Anaeromyxobacteraceae|g__Anaeromyxobacter|s__Anaeromyxobacter oryzae
1231	NODE_16589_length_6628_cov_3.614636_2	MuxB	3004074	NODE_16589_length_6628_cov_3.614636	macrolide antibiotic; monobactam; tetracycline antibiotic; aminocoumarin antibiotic	antibiotic efflux	erythromycin; tetracycline; novobiocin; aztreonam; kitasamycin; rokitamycin	Betaproteobacteria	d__Bacteria|p__Pseudomonadota|c__Betaproteobacteria
1233	NODE_1661_length_22993_cov_3.763842_10	evgS	3000833	NODE_1661_length_22993_cov_3.763842	macrolide antibiotic; fluoroquinolone antibiotic; penam; tetracycline antibiotic	antibiotic efflux	erythromycin; cloxacillin; tetracycline; oxacillin; norfloxacin	Gloeobacter kilaueensis JS1	d__Bacteria|p__Cyanobacteriota|c__Cyanophyceae|o__Gloeobacterales|f__Gloeobacteraceae|g__Gloeobacter|s__Gloeobacter kilaueensis|__Gloeobacter kilaueensis JS1
1235	NODE_16765_length_4828_cov_3.763042_1	adeF	3000777	NODE_16765_length_4828_cov_3.763042	fluoroquinolone antibiotic; tetracycline antibiotic	antibiotic efflux	tetracycline	Pseudomonadota	d__Bacteria|p__Pseudomonadota
1240	NODE_17195_length_5338_cov_3.415862_2	MuxB	3004074	NODE_17195_length_5338_cov_3.415862	macrolide antibiotic; monobactam; tetracycline antibiotic; aminocoumarin antibiotic	antibiotic efflux	erythromycin; tetracycline; novobiocin; aztreonam; kitasamycin; rokitamycin	Luteibacter	d__Bacteria|p__Pseudomonadota|c__Gammaproteobacteria|o__Lysobacterales|f__Rhodanobacteraceae|g__Luteibacter
1241	NODE_1723_length_21136_cov_9.295811_2	ileS	3003730	NODE_1723_length_21136_cov_9.295811	mupirocin-like antibiotic	antibiotic target alteration	mupirocin	Actinomycetota	d__Bacteria|p__Actinomycetota
1242	NODE_1726_length_22524_cov_3.253816_5	adeF	3000777	NODE_1726_length_22524_cov_3.253816	fluoroquinolone antibiotic; tetracycline antibiotic	antibiotic efflux	tetracycline	Pseudomonadota	d__Bacteria|p__Pseudomonadota
1246	NODE_17696_length_4227_cov_4.932646_1	mdtC	3000794	NODE_17696_length_4227_cov_4.932646	aminocoumarin antibiotic	antibiotic efflux	novobiocin	Burkholderiales	d__Bacteria|p__Pseudomonadota|c__Betaproteobacteria|o__Burkholderiales
1247	NODE_17844_length_4605_cov_8.363297_2	adeF	3000777	NODE_17844_length_4605_cov_8.363297	fluoroquinolone antibiotic; tetracycline antibiotic	antibiotic efflux	tetracycline	Pseudomonadota	d__Bacteria|p__Pseudomonadota
1248	NODE_18_length_88356_cov_22.423336_12	ileS	3003730	NODE_18_length_88356_cov_22.423336	mupirocin-like antibiotic	antibiotic target alteration	mupirocin	Actinomycetes	d__Bacteria|p__Actinomycetota|c__Actinomycetes
1250	NODE_18_length_88356_cov_22.423336_63	ileS	3003730	NODE_18_length_88356_cov_22.423336	mupirocin-like antibiotic	antibiotic target alteration	mupirocin	Actinomycetes	d__Bacteria|p__Actinomycetota|c__Actinomycetes
1249	NODE_18_length_88356_cov_22.423336_6	tet(O/W/32/O)	3007122	NODE_18_length_88356_cov_22.423336	tetracycline antibiotic	antibiotic target protection	tetracycline	Microbacteriaceae	d__Bacteria|p__Actinomycetota|c__Actinomycetes|o__Micrococcales|f__Microbacteriaceae
1251	NODE_18014_length_6350_cov_3.642415_4	adeF	3000777	NODE_18014_length_6350_cov_3.642415	fluoroquinolone antibiotic; tetracycline antibiotic	antibiotic efflux	tetracycline	Planctomycetia	d__Bacteria|p__Planctomycetota|c__Planctomycetia
1252	NODE_1802_length_18149_cov_6.437769_13	MuxA	3004073	NODE_1802_length_18149_cov_6.437769	macrolide antibiotic; monobactam; tetracycline antibiotic; aminocoumarin antibiotic	antibiotic efflux	erythromycin; tetracycline; novobiocin; aztreonam; kitasamycin; rokitamycin	Pseudomonadota	d__Bacteria|p__Pseudomonadota
1256	NODE_18234_length_4155_cov_2.988537_4	rosB	3003049	NODE_18234_length_4155_cov_2.988537	peptide antibiotic	antibiotic efflux	polymyxin B; polymyxin B1; polymyxin B2; polymyxin B3; polymyxin B4	Pseudomonadota	d__Bacteria|p__Pseudomonadota
1257	NODE_1857_length_12703_cov_3.250079_3	macA	3000533	NODE_1857_length_12703_cov_3.250079	macrolide antibiotic	antibiotic efflux	erythromycin	Burkholderiales	d__Bacteria|p__Pseudomonadota|c__Betaproteobacteria|o__Burkholderiales
1259	NODE_18642_length_4456_cov_2.890025_1	MuxB	3004074	NODE_18642_length_4456_cov_2.890025	macrolide antibiotic; monobactam; tetracycline antibiotic; aminocoumarin antibiotic	antibiotic efflux	erythromycin; tetracycline; novobiocin; aztreonam; kitasamycin; rokitamycin	Pseudomonadota	d__Bacteria|p__Pseudomonadota
1260	NODE_1871_length_13500_cov_4.037040_2	ileS	3003730	NODE_1871_length_13500_cov_4.037040	mupirocin-like antibiotic	antibiotic target alteration	mupirocin	Actinomycetes	d__Bacteria|p__Actinomycetota|c__Actinomycetes
1261	NODE_1871_length_13500_cov_4.037040_9	mupB	3000510	NODE_1871_length_13500_cov_4.037040	mupirocin-like antibiotic	antibiotic target alteration	mupirocin	Actinomycetes	d__Bacteria|p__Actinomycetota|c__Actinomycetes
1262	NODE_18812_length_4426_cov_2.906886_2	KpnH_K p	3004597	NODE_18812_length_4426_cov_2.906886	macrolide antibiotic; fluoroquinolone antibiotic; aminoglycoside antibiotic; carbapenem; cephalosporin; penam; peptide antibiotic; penem	antibiotic efflux	erythromycin; gentamicin C; ciprofloxacin; spectinomycin; streptomycin; tobramycin; ceftazidime; ertapenem; piperacillin; azithromycin; imipenem; polymyxin B; polymyxin B1; polymyxin B2; polymyxin B3; polymyxin B4; norfloxacin; ticarcillin; gentamicin	Pseudomonadota	d__Bacteria|p__Pseudomonadota
1266	NODE_189_length_49458_cov_6.603648_51	arlS	3000839	NODE_189_length_49458_cov_6.603648	fluoroquinolone antibiotic; disinfecting agents and antiseptics	antibiotic efflux	ciprofloxacin; acriflavine; norfloxacin	Candidatus Kuenenia stuttgartiensis	d__Bacteria|p__Planctomycetota|c__Candidatus Brocadiia|o__Candidatus Brocadiales|f__Candidatus Brocadiaceae|g__Candidatus Kuenenia|s__Candidatus Kuenenia stuttgartiensis
1264	NODE_189_length_49458_cov_6.603648_47	MuxC	3004075	NODE_189_length_49458_cov_6.603648	macrolide antibiotic; monobactam; tetracycline antibiotic; aminocoumarin antibiotic	antibiotic efflux	erythromycin; tetracycline; novobiocin; aztreonam; kitasamycin; rokitamycin	Pseudomonadota	d__Bacteria|p__Pseudomonadota
[truncated: 295 more rows]

[truncated: 6 more sheets: Table S11, Table S12, Table S13, TableS14, TableS15, TableS16]
